# Supplementary material for: Haze pollution and urban sprawl: An empirical analysis based on panel simultaneous equation model
Source: PLoS One. 2024 Feb 29;19(2):e0296814. doi: 10.1371/journal.pone.0296814 (PMC10903875; doi:10.1371/journal.pone.0296814)
Supplement: S1 Dataset — (XLSX) [file pone.0296814.s001.xlsx]

## Sheet: Sheet1
City	Year	Sprawl	PM2.5	Employee	Population density	FDI	Wage	Secondary and tertiary production in GDP	Urban road area	VC
Beiijing	2002	0.0566956	37.5206	467.4	676	509912	21854.3	96.95	7494	7.88847
Beiijing	2003	0.0500581	45.7693	476.73	683.82	214675	25312.4	97.32	9240	7.75098
Beiijing	2004	0.0500127	35.5634	489	692.2	308354	29674.3	97.6	11212	7.78144
Beiijing	2005	0.0500128	39.8054	492.88	719.5	352638	34190.7	98.58	16227	8.00379
Beiijing	2006	0.0499813	48.7961	501.67	729.75	455191	40116.7	98.75	9858	7.25382
Beiijing	2007	0.0499676	43.1501	530.77	739.3	506572	46507.6	98.92	7734	7.74671
Beiijing	2008	0.0500171	46.7344	556.84	792.06	608172	56327.9	98.92	8941	7.75516
Beiijing	2009	0.0500171	43.0125	604.41	759.14	612094	58139.9	99.03	9179	7.91856
Beiijing	2010	0.0500171	42.2994	630.29	766.44	636358	65682.2	99.12	9395	7.74558
Beiijing	2011	0.0500171	47.326	668.97	778.7	705447	75834.6	99.16	9164	8.1132
Beiijing	2012	0	40.5366	700.5	790.6	804160	85306	99.16	9236	7.66624
Beiijing	2013	0	52.8045	724.4	802.11	852418	93996.8	99.17	9611	7.26615
Beiijing	2014	0	51.2945	738.422	812.5	904085	103400	99.25	10002	7.68725
Beiijing	2015	0	47.8096	777.345	819.57	1299635	113073	99.39	10029	7.6735
Beiijing	2016	0	40.4209	791.52	830.54	1302858	122749	99.49	14316	7.89387
Beiijing	2017	0	35.6176	812.859	828.103	2433000	134994	99.57	10347	7.66863
Beiijing	2018	0	32.3663	819.302	838.462	1731089	149843	99.61	10328	8.13589
Tianjin	2002	0	56.4159	174.57	771	380591	16258	95.9	4051	7.84225
Tianjin	2003	0	70.3398	179.08	776.85	163325	18648.4	96.34	5489	7.57736
Tianjin	2004	0	55.3975	182.63	782.34	247243	21891.8	96.42	5897	7.85988
Tianjin	2005	0	65.7716	183.62	788.01	332885	25271	96.96	6669	7.97247
Tianjin	2006	0	79.8111	185.06	796.25	413077	28682.5	97.29	7933	7.23727
Tianjin	2007	0	68.4009	190.15	815.56	527776	34938.2	97.82	7775	7.55635
Tianjin	2008	0	77.0903	191.12	823.87	741978	41394.4	98.07	9196	7.8381
Tianjin	2009	0	76.1021	191.91	833.2	901985	45075.5	98.29	8357	7.81786
Tianjin	2010	0	68.8692	195.63	837.46	1084872	52963.7	98.42	9159	7.61717
Tianjin	2011	0	80.0869	250.79	847.31	1305602	55636.3	98.59	10492	8.21445
Tianjin	2012	0	66.8716	269.6	844.56	1501633	65398.4	98.67	11611	7.70071
Tianjin	2013	0	83.6076	271	842.47	1682897	68863.5	98.69	12440	7.2145
Tianjin	2014	0	77.6691	250.8	853.12	1886676	84833.1	98.72	13144	7.56105
Tianjin	2015	0	67.6292	294.78	861.79	2113444	84187	98.74	14019	7.65247
Tianjin	2016	0	62.5536	286.045	876.059	3082563	87806	98.77	14466	7.86674
Tianjin	2017	0	54.7411	269.478	881.094	1060784	96965	99.09	14742	7.6217
Tianjin	2018	0	48.28	259.987	907.947	485104	103931	99.08	14742	8.06611
Shijiazhuang	2002	0	67.8809	55.5	570	17990	11167.8	86.86	1664	7.75698
Shijiazhuang	2003	0	67.3382	56.04	574.53	25414	12306.1	86.35	1747	7.38292
Shijiazhuang	2004	0	61.4576	55.79	578.97	35199	13602.2	85.89	1867	7.61249
Shijiazhuang	2005	0	68.6565	56.03	585.12	43931	15239.4	86.13	1932	7.30151
Shijiazhuang	2006	0	86.4597	56.1	592.82	49379	16911.1	87.29	2061	7.08206
Shijiazhuang	2007	0	71.5233	55.49	602.63	32716	19991.8	88.19	2657	7.49534
Shijiazhuang	2008	0	72.0912	54.87	609.84	44028	22745.8	89.09	3119	7.51756
Shijiazhuang	2009	0	70.6518	52.76	616.74	54350	27369.8	89.73	3813	7.87064
Shijiazhuang	2010	0	77.1562	53.43	624.15	24415	31458.8	89.13	4147	7.56192
Shijiazhuang	2011	0	92.9463	53	629.28	36726	35131.8	89.84	4212	7.64573
Shijiazhuang	2012	0	78.2741	55.8	634.36	84811	38426	89.95	4285	7.50853
Shijiazhuang	2013	0	99.5148	55.5	632.98	98050	43653	89.95	4560	7.14225
Shijiazhuang	2014	0	89.0905	70.5232	781.85	102189	48272.1	90.57	5233	7.3414
Shijiazhuang	2015	0	75.0691	70.7322	788.14	114013	54441	90.91	5366	7.32557
Shijiazhuang	2016	0	69.9599	69.9418	795.037	122102	61189	91.89	5366	7.63795
Shijiazhuang	2017	0	64.5806	66.1444	745.251	139458	67880	97.83	5688	7.22594
Shijiazhuang	2018	0	58.2381	71.2619	752.145	149993	75114	93.09	5688	7.64104
Tangshan	2002	0	39.9991	48.81	522	12980	10393.4	83.03	1539	7.96128
Tangshan	2003	0	51.7035	48.47	524.26	20198	10322.4	85.04	1651	7.74474
Tangshan	2004	0	43.0404	48.56	527.07	41340	14077.9	86.88	1698	7.94678
Tangshan	2005	0	43.2626	49.94	530.37	50411	17104.6	88.35	1946	8.12937
Tangshan	2006	0	59.003	50.92	533.79	50670	19539	89.16	2420	7.49148
Tangshan	2007	0	52.6048	51.96	537.9	64230	23178.4	89.68	2552	7.60797
Tangshan	2008	0	62.4931	52.02	541.43	83619	29423	90.45	2614	7.96644
Tangshan	2009	0	57.0514	53.99	544.76	79275	33330.8	90.55	2726	7.92229
Tangshan	2010	0	52.7631	54.8	545.58	87409	37231	90.56	2981	7.78049
Tangshan	2011	0	59.7139	56.95	547.11	108123	42029.4	91.06	3011	8.25001
Tangshan	2012	0	47.7766	62.4	550.6	123024	45230	90.98	3040	7.86697
Tangshan	2013	0	56.1458	63.4	537.57	135178	48270.1	90.97	3050	7.46097
Tangshan	2014	0	59.9126	64.9662	559.06	140687	51214.1	91.03	3096	7.75919
Tangshan	2015	0	52.5642	44.4892	560.42	124376	55565	90.68	3098	7.75866
Tangshan	2016	0	46.3981	43.7082	564.133	148301	59623	90.57	3115	8.01122
Tangshan	2017	0	40.6082	54.1897	560.422	160669	66843	95.73	3343	7.76034
Tangshan	2018	0	36.5787	56.2826	562.648	170068	74569	92.91	3679	8.16811
Handan	2002	0	67.3753	37.14	705	6328	9024.41	83.99	1505	7.74129
Handan	2003	0	66.0128	35.78	710.57	8528	10041.8	85.51	1157	7.47348
Handan	2004	0	61.4628	34.43	715.76	13451	11928.6	86.65	1659	7.70204
Handan	2005	0	68.8903	33.53	722.46	15244	13774.8	86.34	1708	7.44994
Handan	2006	0	87.4057	33.92	732.98	17354	15361.2	87.29	1800	7.21435
Handan	2007	0	74.8428	31.83	743.13	16617	18215.1	87.02	1935	7.52341
Handan	2008	0	72.8645	27.3	769.42	25367	23654.7	88.43	2090	7.49694
Handan	2009	0	71.4944	29.09	781.6	33236	27617.9	87.75	2411	7.77351
Handan	2010	0	79.7388	30.11	798.79	49191	32126	86.96	2983	7.61041
Handan	2011	0	98.0586	30.03	812.43	65546	36119.6	87.43	3184	7.65566
Handan	2012	0	82.2099	29.1	823.09	80020	37987.5	87.31	3259	7.42211
Handan	2013	0	102.159	36.8	823.89	88377	39040.9	87.1	3157	7.12411
Handan	2014	0	85.1702	37.07	853.28	92540	41422.9	86.91	3126	7.53325
Handan	2015	0	81.899	34.8673	870.29	82027	46650	87.19	3161	7.46967
Handan	2016	0	72.7749	41.7445	874.43	102156	50847	87.5	3811	7.68854
Handan	2017	0	67.0405	36.031	871.115	109238	58917	93.53	4134	7.4178
Handan	2018	0	57.5312	36.1207	876.917	111460	62696	90.93	4167	7.68427
Baoding	2002	0	54.2419	21.27	484	8973	9695.29	81.7	1082	7.91668
Baoding	2003	0.0958617	55.2491	20.81	523.21	26603	10584.6	83.87	1120	7.59025
Baoding	2004	0.0957733	48.6353	20.56	528.7	22255	11875.7	83.98	1170	7.57981
Baoding	2005	0.0957736	58.7885	20.77	530.59	12919	13274.4	81.71	1217	7.62779
Baoding	2006	0.0957469	71.9746	22.03	537.35	17754	14977.5	82.68	1275	7.14048
Baoding	2007	0.095741	59.4629	21.93	545.78	17427	17892	84.33	1307	7.54223
Baoding	2008	0.0958302	62.9928	24.23	554.67	53420	21765	84.38	1358	7.48308
Baoding	2009	0.0958302	61.3278	24.79	561.25	42478	24967.7	84.65	1416	7.93935
Baoding	2010	0.0958302	61.7735	25.87	564.04	47450	28090.9	85.19	1714	7.4386
Baoding	2011	0.0957142	74.0464	28.55	523.2	44573	32277.7	86	1930	7.77533
Baoding	2012	0.0959462	60.4209	33	528.33	55051	34913.5	86.1	1980	7.51992
Baoding	2013	0.0959462	75.0348	34	556.89	61991	39678.7	85.91	2437	7.06116
Baoding	2014	0.0959462	70.5418	34.9843	539.37	60585	43046.7	85.99	2514	7.69631
Baoding	2015	0.0958302	66.3038	45.9131	541.81	41592	50477	88.22	3878	7.55468
Baoding	2016	0.0958302	54.853	48.1138	544.061	70346	54395	86.98	3261	7.59403
Baoding	2017	0.0959462	50.5615	40.1624	540.455	73226	63835	94.44	3266	7.56136
Baoding	2018	0.0959462	46.6485	37.8808	544.512	98154	66548	88.46	3488	7.94787
Zhangjiakou	2002	0	18.6302	19.82	122	960	8960.55	87.19	558	8.2275
Zhangjiakou	2003	0.602283	21.8427	18.96	122.15	2183	10496.2	85.33	728	7.87751
Zhangjiakou	2004	0.601239	10.9233	18.27	121.99	3704	12342.8	85.45	762	7.59575
Zhangjiakou	2005	0.601237	15.9961	17.47	122.12	4481	13504.6	83.8	800	8.1629
Zhangjiakou	2006	0.601036	17.4033	17.65	123.02	3514	15335.9	83.63	790	7.19283
Zhangjiakou	2007	0.601014	15.5298	16.05	123.99	4738	18919.3	84.75	910	7.32775
Zhangjiakou	2008	0.600982	14.6848	15.59	124.66	6363	23598.5	83.5	1090	7.60037
Zhangjiakou	2009	0.600982	21.4192	15	125.38	8053	26680.9	84.83	1173	8.0753
Zhangjiakou	2010	0.600919	19.831	15.34	126.37	10045	30588.8	84.17	1241	7.81427
Zhangjiakou	2011	0.600731	24.1475	16.88	126.76	18681	33437.1	83.88	1296	8.06865
Zhangjiakou	2012	0.689024	19.2374	18	127.03	24960	35658.1	83.32	1323	7.83876
Zhangjiakou	2013	0.689024	22.9143	17.9	126.61	27685	36290.6	81.68	1347	7.19505
Zhangjiakou	2014	0.688963	21.9034	17.2451	127.07	32518	39399.6	82.24	1367	7.91747
Zhangjiakou	2015	0.688963	18.7327	17.0935	127.46	33262	48892	82.13	1375	7.74786
Zhangjiakou	2016	0.688963	17.3811	21.1486	127.728	46003	52277	81.85	1534	8.21004
Zhangjiakou	2017	0.68878	18.5463	17.7757	126.369	40965	63976	92.99	1574	7.9319
Zhangjiakou	2018	0.688658	14.7493	19.5097	126.369	43955	69520	85.25	1993	8.27754
Qinhuangdao	2002	0	27.0141	20.48	346	10210	12256.5	87.58	1072	7.72168
Qinhuangdao	2003	0.28189	36.0098	19.94	363.27	15443	13479.5	89.95	1102	7.80126
Qinhuangdao	2004	0.282002	29.0225	19.92	366.64	20164	15840.3	89.54	1130	7.83492
Qinhuangdao	2005	0.281991	27.6108	19.5	370.38	23679	17526.6	89.56	1157	7.97384
Qinhuangdao	2006	0.281934	38.9099	19.79	372.91	26634	19648.5	89.46	1168	7.40688
Qinhuangdao	2007	0.281836	33.5649	19.56	376.59	34011	22832.3	88.58	1322	7.55778
Qinhuangdao	2008	0.281938	39.7117	19.88	379.97	40130	29140.7	88.74	1371	7.85312
Qinhuangdao	2009	0.281938	37.2703	19.87	381.82	45713	32228.4	87.28	1424	7.76773
Qinhuangdao	2010	0.281858	33.7541	20.69	383.22	49706	35829.7	86.38	1752	7.74142
Qinhuangdao	2011	0.281938	39.4351	20.83	371.43	60195	37195.1	86.92	1841	7.96412
Qinhuangdao	2012	0.274123	30.5376	24.1	373.26	62795	45686.8	86.62	1876	7.6717
Qinhuangdao	2013	0.274123	35.7125	23.2	375.19	73825	48308.3	85.33	1900	7.15715
Qinhuangdao	2014	0.274041	39.2505	24.9853	378.17	81211	52497.8	85.45	1955	7.91253
Qinhuangdao	2015	0.274041	36.5219	27.4725	379.39	86122	57451	85.79	2137	7.66302
Qinhuangdao	2016	0.274041	29.6378	27.3393	381.953	90438	61988	85.48	2159	7.77696
Qinhuangdao	2017	0.274206	29.2686	23.8966	381.953	102197	70753	93.71	2222	7.78043
Qinhuangdao	2018	0.274206	25.1097	23.3527	384.517	110865	75131	87.57	2375	7.97594
Xingtai	2002	0	72.0796	14.26	532	4549	9147	80.73	530	7.67916
Xingtai	2003	0	70.4176	13.7	534.55	5784	10100.3	81.48	586	7.28254
Xingtai	2004	0	66.2925	13.66	538.18	10729	11715.8	82.27	622	7.689
Xingtai	2005	0	73.3412	13.64	540.67	14178	13545.9	81.74	686	7.33084
Xingtai	2006	0	94.2965	14.22	547.25	16361	15166.4	83.07	836	7.12267
Xingtai	2007	0	79.0774	13.97	556.37	15064	18190	83.54	999	7.24268
Xingtai	2008	0	81.3927	14.26	568.09	19520	22545.6	84.76	1093	7.53246
Xingtai	2009	0	75.8831	14.49	575.55	20424	25904.9	84.96	1214	7.77754
Xingtai	2010	0	82.3671	14.66	586.28	25485	28156.9	84.35	1278	7.4775
Xingtai	2011	0	102.912	14.92	592.7	1610	34829.8	84.69	1435	7.73211
Xingtai	2012	0	85.4574	16.9	601.42	9975	37932.1	84.31	1530	7.4029
Xingtai	2013	0	108.94	17.7	613.58	45976	39707.4	84.12	1367	6.99449
Xingtai	2014	0	94.7908	17.4102	621.64	48600	41194.7	83.4	1461	7.24427
Xingtai	2015	0	83.9548	16.612	627.36	21968	46944	84.38	1519	7.33975
Xingtai	2016	0	75.532	16.9257	633.797	54422	50205	86.35	1519	7.6682
Xingtai	2017	0	68.9497	14.0062	635.406	60349	59431	98.95	1519	7.31416
Xingtai	2018	0	59.5136	15.2362	641.036	63764	65235	87.66	1623	7.69282
Chengde	2002	0	13.9344	10.66	91	5000	9542.9	80.9	306	8.11963
Chengde	2003	0.893289	21.0653	10.06	90.79	7509	10761.4	81.5	341	7.99736
Chengde	2004	0.893418	11.4873	9.8	91.24	10081	12917.6	81.73	346	7.9211
Chengde	2005	0.893419	12.8746	9.6	91.35	11047	13899.1	81.75	371	8.3295
Chengde	2006	0.89241	16.0698	9.78	91.97	1144	14978.4	82.26	373	7.56952
Chengde	2007	0.89179	15.8614	9.72	92.77	1110	18962.8	83.42	464	7.75952
Chengde	2008	0.891423	19.4074	10.57	93.4	5574	24209.3	85	497	7.95716
Chengde	2009	0.891858	16.7016	10.56	94.04	6697	26725.1	85.09	505	8.20665
Chengde	2010	0.891314	17.9775	10.74	94.31	6994	29964.9	84.32	693	8.09106
Chengde	2011	0.891314	20.2259	10.49	94.65	5695	34136.9	85.01	698	8.32757
Chengde	2012	0.870311	16.0092	11.1	95.31	13043	34605.8	84.33	712	8.09515
Chengde	2013	0.870255	22.097	14.1	95.17	4137	42323.1	83.46	874	7.85974
Chengde	2014	0.870311	21.7737	14.0672	96.41	14940	44512.7	83.19	733	8.10167
Chengde	2015	0.871034	18.1337	14.344	96.73	15959	49071	82.66	734	7.8225
Chengde	2016	0.871034	15.9758	14.4762	96.9792	20006	53449	83.47	748	8.32715
Chengde	2017	0.878232	16.3834	13.4503	96.2196	3770	60270	99	864	8.14447
Chengde	2018	0.878728	13.617	13.3646	96.726	20238	65558	81.95	1099	8.41454
Cangzhou	2002	0	64.1844	11.2	477	1733	8842.05	83.74	585	7.73338
Cangzhou	2003	0	73.2579	10.54	484	8404	9746.04	85.07	602	7.36417
Cangzhou	2004	0	67.0129	10.69	483.43	8333	11209.7	84.01	602	7.75456
Cangzhou	2005	0	71.4107	11.38	487.26	14422	14487.7	88.03	724	7.63302
Cangzhou	2006	0	90.5818	12.24	491.6	13616	16968	88.48	748	7.08739
Cangzhou	2007	0	77.875	12.05	498.26	15626	20708.5	88.65	768	7.26867
Cangzhou	2008	0	84.3402	12.53	505.3	16067	25270.7	88.26	818	7.72621
Cangzhou	2009	0	83.2293	12.39	510.57	16484	37133	88	883	7.71252
Cangzhou	2010	0	79.5764	12.5	520.1	23257	33014.8	88.53	883	7.37984
Cangzhou	2011	0	93.4592	14.67	522.89	29279	36199.8	88.56	939	8.02146
Cangzhou	2012	0	71.826	17	529.68	35611	40356.8	88.65	939	7.60075
Cangzhou	2013	0	98.8243	17.5	536.77	41023	43475.7	89.61	942	7.0827
Cangzhou	2014	0	81.6676	18.2825	547.47	34242	48082.2	89.86	968	7.35413
Cangzhou	2015	0	79.1798	18.7316	551.48	47296	54779	90.38	968	7.5557
Cangzhou	2016	0	69.5496	19.3652	555.753	56506	58122	91.29	1065	7.70976
Cangzhou	2017	0	59.6085	16.0589	554.328	62394	66984	98.78	1093	7.46982
Cangzhou	2018	0	54.2848	17.2105	557.891	67250	73826	92.5	1175	7.94791
Langfang	2002	0	59.9989	9.03	597	9257	10293.4	84.91	446	7.77382
Langfang	2003	0	71.2228	9.4	602.33	18686	11327.4	85.51	507	7.52141
Langfang	2004	0	59.0791	9.71	606.35	22313	12813.5	84.68	535	7.7768
Langfang	2005	0	71.0847	9.81	609.07	26412	14913.8	83.78	552	7.8298
Langfang	2006	0	88.0747	10.02	615.49	31501	17445.9	85.3	659	7.10251
Langfang	2007	0	74.8521	10.45	625.07	34742	22028.3	86.83	723	7.57133
Langfang	2008	0	81.5023	11.86	635.06	42236	28636	87.7	755	7.71588
Langfang	2009	0	80.7121	14.87	642.91	46229	31474.8	87.94	789	7.8054
Langfang	2010	0	72.2322	16.88	651.77	49070	37226	88.34	856	7.47643
Langfang	2011	0	86.2175	18.02	660.94	57521	39979.1	89.18	871	8.13674
Langfang	2012	0	70.5133	18.9	673.85	62018	45426.4	88.94	884	7.5869
Langfang	2013	0	91.5442	20.5	661.83	68532	49630.6	89.76	884	7.09104
Langfang	2014	0	82.085	22.3727	705.75	71719	47489.7	90.55	925	7.44323
Langfang	2015	0	76.3985	21.347	722.34	75593	64724	91.67	937	7.57551
Langfang	2016	0	65.4537	22.5881	736.446	80207	72744	92.67	987	7.74067
Langfang	2017	0	55.5948	35.6953	742.714	98838	77665	97.82	1018	7.53573
Langfang	2018	0	51.3787	21.0223	750.548	104905	86177	93.67	1147	8.00092
Hengshui	2002	0	68.9515	8.49	466	4465	8272.21	82.89	461	7.70034
Hengshui	2003	0	74.0794	8.91	468.92	6839	9428.8	81.59	485	7.23291
Hengshui	2004	0	68.4642	8.57	469.96	9751	10757.6	82.24	500	7.73362
Hengshui	2005	0	74.6246	8.58	473.77	11592	12038.2	82.57	503	7.28175
Hengshui	2006	0	98.2044	8.76	479.4	8511	13362.8	82.01	591	7.09871
Hengshui	2007	0	80.7086	8.66	484.61	5340	15878.1	82.45	595	7.13713
Hengshui	2008	0	91.2021	8.48	490.65	5544	19379.6	82.59	595	7.64689
Hengshui	2009	0	83.6792	8.75	494.92	6885	22760.3	81.15	630	7.74391
Hengshui	2010	0	84.0128	8.41	499.38	10052	25697	80.28	642	7.33724
Hengshui	2011	0	103.288	8.93	499.69	14723	28999.6	81.21	678	7.79694
Hengshui	2012	0	82.7315	10	500.67	18344	32945.4	81.3	678	7.54495
Hengshui	2013	0	110.121	10.4	507.08	20236	36685.9	84.28	687	7.00067
Hengshui	2014	0	93.1443	10.371	513.4	21628	25150.8	85.51	742	7.15404
Hengshui	2015	0	90.5419	10.1849	512.76	16730	47174	86.16	742	7.3799
Hengshui	2016	0	78.929	12.8174	516.166	23752	50294	87.02	764	7.67255
Hengshui	2017	0	67.3982	10.2398	515.031	26131	58014	96.02	994	7.33939
Hengshui	2018	0	59.4977	11.2896	517.3	29429	62877	87.14	1005	7.80703
Shenyang	2002	0	34.1291	102.73	531	140880	13004.9	94.03	3120	7.57872
Shenyang	2003	0.0112746	46.9305	93.6	530.89	224237	14961.1	94.5	3271	8.0535
Shenyang	2004	0.0108865	36.1155	93.03	534.57	242277	17331.3	94.18	3525	7.97329
Shenyang	2005	0.0111763	32.2802	92.16	538.19	212312	19894.5	93.94	4620	8.21805
Shenyang	2006	0.010958	45.9172	92.54	542.03	303444	23391.4	94.63	4323	7.43291
Shenyang	2007	0.0108772	35.9836	92.87	546.82	504451	27372.5	94.84	4418	7.67689
Shenyang	2008	0.0109644	51.2346	97.27	549.7	600138	33545.8	95.24	4544	7.75245
Shenyang	2009	0.0106371	41.8488	98.68	552.04	541039	38576.9	95.15	5261	8.01327
Shenyang	2010	0.010802	44.1372	103.77	554.39	505369	41899.7	95.36	5706	7.92943
Shenyang	2011	0.0111245	48.2713	113.83	556.77	550247	45756.5	95.28	6223	7.80219
Shenyang	2012	0.107222	39.0362	114.9	558.39	580435	49898.1	95.23	6647	7.65023
Shenyang	2013	0.10746	43.4413	141.5	560.18	581093	52461.4	95.51	7777	7.36173
Shenyang	2014	0.107698	52.9456	143.082	568.3	227403	56589.6	95.42	8413	8.14427
Shenyang	2015	0.107935	53.2395	136.801	567.65	106116	61827	95.31	9017	7.93723
Shenyang	2016	0.107816	38.4058	123.137	570.762	81606	67444	95.2	6129	8.06261
Shenyang	2017	0.109015	39.3033	115.788	573.095	101263	74181	97.68	7731	8.04249
Shenyang	2018	0.109366	32.7005	112.978	580.093	143097	82067	95.87	8295	8.22102
Dalian	2002	0	25.7274	71.8	444	160309	15524.6	91.57	1545	8.35749
Dalian	2003	0	33.8061	72.83	445.49	221126	17560.2	91.04	1715	8.39005
Dalian	2004	0	29.9159	74.39	446.64	220328	19717.8	92.2	1794	8.41767
Dalian	2005	0	27.2097	74.66	449.6	300415	21884.5	91.48	2214	8.71154
Dalian	2006	0	38.7269	76.35	454.97	224477	24227.2	91.88	2791	8.1461
Dalian	2007	0	30.3665	75.11	459.83	316276	28270.5	92.04	3459	8.02853
Dalian	2008	0	36.1514	82.68	463.95	500678	34304.4	92.51	3916	8.40432
Dalian	2009	0	37.3181	81.48	465.09	601697	38765.4	92.79	4085	8.59
Dalian	2010	0	26.4776	81.18	466.39	1003025	44615	93.31	4135	8.58023
Dalian	2011	0	38.1624	91.83	468.06	1101208	49727.9	93.57	4072	8.67606
Dalian	2012	0	28.5183	93.8	469.47	1235033	54821.2	93.55	4098	8.40193
Dalian	2013	0	30.3182	102.6	470.38	1359985	59062.7	93.76	4362	8.22627
Dalian	2014	0	37.7717	97.4482	472.63	1400453	63609.4	94.23	4410	8.44853
Dalian	2015	0	37.9167	93.5271	472.4	270302	69390	94.14	4553	8.3669
Dalian	2016	0	26.2515	96.6479	473.994	300200	73764	93.2	4729	8.56145
Dalian	2017	0	28.6735	87.8225	473.199	324870	81884	97.07	5362	8.44673
Dalian	2018	0	24.8071	89.3383	473.199	267846	87592	94.23	5909	8.63855
Anshan	2002	0	29.542	38.56	373	16422	10933.7	92.73	917	7.576
Anshan	2003	0.255309	38.0739	34.1	373.19	22651	12731.4	94.53	918	8.08477
Anshan	2004	0.255372	30.3889	32.25	374.99	20244	15396.1	94.98	927	7.89576
Anshan	2005	0.25537	29.104	31.04	375.75	6936	18708.7	94.5	937	8.27462
Anshan	2006	0.255768	40.7621	30.71	377.16	13534	21119.1	94.63	1289	7.52054
Anshan	2007	0.255782	31.4958	31.08	378.57	25817	25353.3	95.45	1317	7.6131
Anshan	2008	0.255767	41.7245	30.7	379.83	58161	29120.5	95.45	1336	7.92731
Anshan	2009	0.255767	41.2608	30.88	380.49	74177	30432.7	95.23	1207	8.11459
Anshan	2010	0.255597	32.7104	31.44	380.23	90495	32916.3	95.62	1282	8.10749
Anshan	2011	0.255852	42.8203	39.66	379.85	110256	33731.5	95.39	1340	7.99692
Anshan	2012	0.253463	33.9251	41.4	378.56	127520	34523.7	94.88	1353	7.73647
Anshan	2013	0.253463	36.8516	44.7	377.9	138391	40260.6	94.97	1427	7.63986
Anshan	2014	0.253549	41.7179	44.0188	376.23	159010	43038.4	94.5	1478	8.18311
Anshan	2015	0.253549	43.2056	39.9201	373.85	9575	43652	94.16	1705	8.07989
Anshan	2016	0.253549	32.3062	34.7902	373.852	2634	48164	93.16	1724	8.10833
Anshan	2017	0.256446	32.4823	30.2484	371.691	4052	50187	99.27	1723	8.15753
Anshan	2018	0.256446	27.7983	27.5863	369.53	3959	54947	94.47	3211	8.23084
Fushun	2002	0	24.8644	28.09	201	5815	10781.6	91.97	574	7.22265
Fushun	2003	0.330497	32.2052	26.66	200.03	6776	12022.8	92.22	588	7.65912
Fushun	2004	0.330431	22.4179	26.67	199.5	3478	13913.3	92.8	638	7.59133
Fushun	2005	0.330434	22.9434	25.38	199.07	4207	16789.5	92.62	645	8.03781
Fushun	2006	0.329716	36.2041	25.07	198.63	5279	19738.8	93.13	663	7.12796
Fushun	2007	0.330088	27.408	24.25	198.47	6850	23992.4	93.32	679	7.24451
Fushun	2008	0.330128	33.2626	23.08	198	13386	28100.5	93.32	709	7.26659
Fushun	2009	0.330128	33.8715	22.52	197.49	31284	30826.9	93.33	774	7.86502
Fushun	2010	0.329429	32.4059	22.81	195.98	44182	35150	93.88	1189	7.74554
Fushun	2011	0.329629	35.2317	24.18	195.27	20826	36186.2	93.67	1313	7.67443
Fushun	2012	0.289393	27.8642	26	194.52	12635	38754.4	93.12	1337	7.38723
Fushun	2013	0.289279	29.1382	27.7	193.36	52108	42524	92.94	1386	7.43029
Fushun	2014	0.289279	35.9266	25.9104	192.84	35731	45622.3	92.71	1396	7.92121
Fushun	2015	0.289165	40.059	23.6051	191.63	2606	50225	91.94	1403	7.76902
Fushun	2016	0.289165	29.4471	21.4652	190.738	16	52708	93.26	1416	7.82282
Fushun	2017	0.296811	29.7057	20.2044	187.189	2831	56941	98.48	1416	7.92659
Fushun	2018	0.2967	23.8906	14.7928	185.415	1033	63156	94.76	1433	7.83958
Benxi	2002	0	21.1339	22.68	186	2084	10846.8	91.84	334	7.39776
Benxi	2003	0.605752	28.1279	21.66	186.16	3559	11933.7	92.84	435	7.70701
Benxi	2004	0.607315	19.6313	21.31	186.14	4617	14633.1	93.85	446	7.54745
Benxi	2005	0.607321	18.941	20.3	185.95	3856	16545.9	93.56	448	8.01921
Benxi	2006	0.605068	34.8906	21.58	185.69	5035	19269.7	93.55	512	7.31248
Benxi	2007	0.60418	25.2153	21.56	185.44	8530	22310.8	94.04	562	7.34471
Benxi	2008	0.603974	27.3492	20.98	185.07	11305	25079	94.35	548	7.4894
Benxi	2009	0.603974	30.1175	20.33	184.83	20108	28385.7	94.41	615	8.01961
Benxi	2010	0.602709	26.1198	20.27	183.81	30101	31820.2	94.96	925	7.81902
Benxi	2011	0.60323	29.458	22.59	183.5	35214	35451	94.91	791	7.93113
Benxi	2012	0.590592	24.1402	23.7	182.13	46140	38764.2	94.59	1016	7.56597
Benxi	2013	0.589146	24.6053	25.6	181.07	51449	41278.2	94.77	1024	7.57434
Benxi	2014	0.589146	30.8931	27.0233	180.75	60084	41426.1	94.57	1024	7.93773
Benxi	2015	0.589146	34.2139	22.3261	179.53	9887	43822	94.25	1042	7.67705
Benxi	2016	0.589222	24.5211	18.5988	178.338	6076	46662	91.16	1042	7.8151
Benxi	2017	0.591504	25.0568	18.0611	175.96	1337	50881	96.77	1057	7.88181
Benxi	2018	0.591504	19.5822	16.8601	173.582	3587	55841	93.93	1088	7.96006
Dandong	2002	0	22.358	13.18	159	7553	9919.51	81.36	329	7.43436
Dandong	2003	0	27.0816	12.91	160.49	10106	10639.4	82.57	432	7.84399
Dandong	2004	0.501268	20.2729	12.25	160.33	8646	12235.6	83.55	432	7.65093
Dandong	2005	0.501264	19.4979	10.67	161.27	6432	14383.5	83.81	567	8.09225
Dandong	2006	0.49998	32.2847	12.24	161.36	11449	16257.6	84.91	605	7.35003
Dandong	2007	0.499978	25.2159	12.31	161.54	14700	18671.8	85.7	629	7.37353
Dandong	2008	0.499904	25.5839	10.82	161.48	30606	21528.8	86.29	685	7.59599
Dandong	2009	0.499904	28.5821	13.94	159.4	50003	23342.6	85.68	743	7.99648
Dandong	2010	0.499751	22.561	14.31	157.85	70452	25866.2	86.27	957	7.87652
Dandong	2011	0.499674	28.6099	16.75	157.67	101688	27051.7	86.53	1024	7.86963
Dandong	2012	0.495679	22.84	16.9	157.28	120100	28626.6	86.21	1051	7.58759
Dandong	2013	0.495679	23.9155	19.1	156.74	110012	32183	86.65	1051	7.54851
Dandong	2014	0.495448	29.291	17.2917	156.62	72670	32566.8	85.85	1055	8.01725
Dandong	2015	0.495654	31.9188	16.1758	155.66	25077	35790	84.09	988	7.85165
Dandong	2016	0.495654	23.0996	13.7254	159.017	578	38763	82.99	921	7.9059
Dandong	2017	0	25.8998	11.1099	157.012	15363	42230	96.18	987	7.99931
Dandong	2018	0.499419	20.5574	9.9865	156.344	1369	44077	83.31	840	8.02746
Jinnzhou	2002	0	29.2131	19.31	298	11911	10339.3	73.57	497	7.93548
Jinnzhou	2003	0.262527	41.5693	15.14	298.49	13131	10762	74.2	505	8.22743
Jinnzhou	2004	0.262234	33.0259	16.52	298.84	4927	12202.1	74.55	696	8.24705
Jinnzhou	2005	0.262235	27.947	15.84	299.31	6647	13869.1	76.95	713	8.39595
Jinnzhou	2006	0.262369	38.7778	15.79	305.81	9558	15282.5	79.48	741	7.77651
Jinnzhou	2007	0.262587	32.0908	15.57	306.01	14517	18052.6	81.2	804	7.91649
Jinnzhou	2008	0.262575	40.7213	15.51	306.78	31090	20435.2	82.05	839	8.2556
Jinnzhou	2009	0.262575	34.4278	15.32	313.61	36805	25895.5	81.71	908	8.23154
Jinnzhou	2010	0.262727	33.3098	17.07	311.75	50045	29453.1	83.42	952	8.21953
Jinnzhou	2011	0.262499	34.9585	18.54	311.7	53780	33498.9	84.48	979	8.45011
Jinnzhou	2012	0.257821	34.4248	20	311.24	100409	37709.1	84.69	1010	7.9085
Jinnzhou	2013	0.257899	36.3687	23.4	304.47	114009	39751.8	84.97	1075	7.60396
Jinnzhou	2014	0.257976	43.1432	25.0152	303.84	125457	41447.6	85.22	1115	8.26367
Jinnzhou	2015	0.258124	41.1439	24.1395	301.58	8781	47416	84.08	1120	8.13366
Jinnzhou	2016	0.258047	32.5362	22.1913	300.587	2142	49162	80.09	1161	8.33944
Jinnzhou	2017	0.262569	30.1099	16.7246	294.615	13034	54892	97.44	1199	8.20049
Jinnzhou	2018	0.262569	29.1726	15.9447	293.62	5815	60583	84.89	1223	8.46978
Fuxin	2002	0	26.2997	15.38	186	1726	8342.92	82.34	263	7.95951
Fuxin	2003	0.465692	38.58	15.46	186.4	2230	9873.11	78.15	370	8.16299
Fuxin	2004	0.46382	28.3019	13.92	186.19	2636	11292.6	76.3	398	8.25902
Fuxin	2005	0.463779	21.4733	10.68	186.07	1328	12560.9	75.09	419	8.35501
Fuxin	2006	0.461363	32.0558	10.57	186.35	1844	14702.4	79.28	421	7.80772
Fuxin	2007	0.462511	24.1924	12.71	386.63	2521	18479.3	78.44	426	8.00027
Fuxin	2008	0.462258	32.336	12.52	185.86	5166	21556.9	77.68	433	8.27075
Fuxin	2009	0.462258	25.9481	13.05	185.68	6413	23007.3	77.86	453	8.29793
Fuxin	2010	0.460957	29.4737	13.55	185.78	11013	25348.2	75.54	461	8.16084
Fuxin	2011	0.459898	30.1247	15.35	184.68	14958	33108.2	77.09	494	8.43223
Fuxin	2012	0.485917	26.7403	17.3	185.01	18295	38564.7	77.61	497	7.93436
Fuxin	2013	0.485995	26.9476	17.7	184.54	20506	40051.2	78.31	503	7.49713
Fuxin	2014	0.485995	36.0815	16.0876	184.46	25106	41430.8	80.28	517	8.30118
Fuxin	2015	0.486303	37.1754	14.628	182.52	1669	45939	77.49	967	8.04447
Fuxin	2016	0.486226	26.743	10.7048	182.521	677	49601	76.35	994	8.32004
Fuxin	2017	0.479623	26.2719	10.8488	179.623	23908	54331	98.46	910	8.19433
Fuxin	2018	0.480483	23.0231	11.4614	178.658	4489	56271	78.63	943	8.54143
Liaoyang	2002	0	33.5744	14.65	384	5233	11075.5	88.01	580	7.576
Liaoyang	2003	0.334546	42.3682	14.29	384.46	4005	12538.6	89.42	612	8.08477
Liaoyang	2004	0.335463	34.6117	14.53	384.59	4581	13890.7	92.41	632	7.89576
Liaoyang	2005	0.335466	33.0231	14.33	383.74	6217	16022.6	92.28	650	8.27462
Liaoyang	2006	0.365551	48.2299	14.34	384.88	5121	17433.5	92.97	768	7.52054
Liaoyang	2007	0.363943	34.9458	13.8	315.01	6178	21463.2	93.59	797	7.6131
Liaoyang	2008	0.36392	49.2831	13.68	386.65	20038	25178.8	93.82	813	7.92731
Liaoyang	2009	0.36392	47.6762	13	387.42	81718	27785.7	93.4	674	8.11459
Liaoyang	2010	0.363533	41.591	13.07	387.08	33352	32031.6	93.76	998	8.10749
Liaoyang	2011	0.363147	49.3248	13.63	382.13	39118	36155.3	93.65	1087	7.99692
Liaoyang	2012	0.330579	38.8154	14.2	380.74	45093	40238.5	93.68	1247	7.73647
Liaoyang	2013	0.330579	42.797	16	380.13	52009	43042.5	93.74	1331	7.63986
Liaoyang	2014	0.330657	47.5588	15.1166	379.75	60003	46444.4	93.42	1341	8.18311
Liaoyang	2015	0.330579	49.2745	14.1196	373.85	36477	50716	92.94	1376	8.07989
Liaoyang	2016	0.330579	38.4178	12.4746	373.851	8390	54507	88.98	1385	8.10833
Liaoyang	2017	0.340824	37.0615	13.8062	369.674	3494	60361	96.81	1394	8.15753
Liaoyang	2018	0.340824	30.4675	12.6647	365.497	5460	67941	91.28	1401	8.23084
Yingkou	2002	0	28.1249	13.53	423	21530	9786.84	86.26	348	7.9349
Yingkou	2003	0	36.6556	13.23	424.29	21530	10920.1	87.89	385	8.14222
Yingkou	2004	0	31.0729	12.82	425.64	16319	12584.4	88.44	445	8.08895
Yingkou	2005	0	29.9814	12.95	426.75	7840	14301	89.2	552	8.42621
Yingkou	2006	0	45.0948	13.01	427.77	10078	16302	90.12	563	7.82412
Yingkou	2007	0	30.5678	12.97	430.38	13016	20621.4	90.65	567	7.77172
Yingkou	2008	0	41.3804	13.65	432.8	32035	22461.9	91.24	680	8.15238
Yingkou	2009	0	40.4898	14.17	435.1	50491	27423.5	91.55	713	8.29754
Yingkou	2010	0	29.4592	15.64	449.31	86036	30594	92.3	713	8.36359
Yingkou	2011	0	41.8495	20.19	449.16	110283	31898.8	92.59	718	8.34015
Yingkou	2012	0	31.087	21.1	448.45	121330	36030.5	92.5	731	7.99373
Yingkou	2013	0	35.914	22.7	443.55	133041	39621.9	92.76	720	7.85059
Yingkou	2014	0	39.9181	20.9215	445.04	140134	42198.7	92.85	720	8.27482
Yingkou	2015	0	41.9809	18.6748	444.49	5096	48978	92.68	720	8.19193
Yingkou	2016	0	28.9504	19.9428	444.487	2414	46999	90.4	1711	8.2933
Yingkou	2017	0	30.5442	19.8631	442.579	12038	50074	97.25	1744	8.23594
Yingkou	2018	0	27.2269	18.0596	440.671	14646	54361	92.38	1969	8.37748
Panjin	2002	0	32.3151	20.92	304	5592	9300.05	88.38	579	7.94586
Panjin	2003	0	45.1938	20.31	305.55	8100	10163	88.85	589	8.26104
Panjin	2004	0	36.748	23.23	306.56	9862	12129	88.66	606	8.1947
Panjin	2005	0	33.4068	23.38	309.36	1464	13412.6	89.38	617	8.44665
Panjin	2006	0	44.0429	25.14	312.16	2052	14694.8	90.04	651	7.86382
Panjin	2007	0	36.6765	25.47	186.45	2624	16873.3	89.25	688	7.80923
Panjin	2008	0	48.9806	27.24	317.37	8390	22905.4	89.79	721	8.23565
Panjin	2009	0	42.7373	27.63	319.36	30178	24361.7	89.1	899	8.24985
Panjin	2010	0	36.8259	27.3	322.4	91335	28025.4	91.2	984	8.31891
Panjin	2011	0	43.4349	25.91	322.35	200108	30395.8	91.58	1072	8.36132
Panjin	2012	0	39.8825	25.5	316.78	161004	33950.4	91.29	923	7.94401
Panjin	2013	0	41.5857	25.6	317.22	150334	37758.4	91.52	923	7.74815
Panjin	2014	0	46.9853	24.5897	317.93	74895	39907.3	91.21	942	8.2807
Panjin	2015	0	45.8659	24.3855	319.8	23246	41579	90.36	952	8.195
Panjin	2016	0	36.1695	37.5259	319.803	18501	42944	87.95	974	8.33707
Panjin	2017	0	37.5517	35.5083	319.803	19744	45890	92.41	1329	8.21855
Panjin	2018	0	33.6139	35.3043	319.803	25923	51592	92.05	1329	8.40987
Qinling	2002	0	28.558	10.03	231	6587	9177.3	69.25	151	7.30322
Qinling	2003	0.164928	40.0058	8.39	230.91	10196	9987.98	71.09	218	7.80888
Qinling	2004	0.164939	29.9975	8.1	231.67	8109	11431.8	73.34	221	7.77355
Qinling	2005	0.16494	28.6693	7.43	233.09	1564	14828.5	73.62	240	8.12157
Qinling	2006	0.164296	40.9584	7.42	234.62	3172	16544.7	75.4	347	7.17646
Qinling	2007	0.164474	31.9147	7.27	235.29	8656	19176.5	75.89	667	7.42624
Qinling	2008	0.164447	44.4316	7.12	235.69	12021	21189	78.42	763	7.37299
Qinling	2009	0.164447	37.0329	2.53	235.79	17197	24575	79.3	806	7.85236
Qinling	2010	0.164233	40.4294	6.08	235.09	26288	27960.9	80.31	813	7.76228
Qinling	2011	0.164304	43.2359	7.04	234.92	30345	32643.3	80.27	831	7.49233
Qinling	2012	0.169702	33.2544	7.1	232.72	40217	37374.2	80.18	833	7.45668
Qinling	2013	0.169702	37.4039	7.3	232.49	55539	39760.2	80.05	833	7.25907
Qinling	2014	0.169564	47.0613	6.0084	232.61	55894	39804.6	76.11	695	7.99246
Qinling	2015	0.169426	45.4102	6.0022	231.04	16617	42473	72.32	695	7.83407
Qinling	2016	0.169426	33.4946	6.2755	231.036	5337	43596	76.25	640	7.90946
Qinling	2017	0.167969	33.8081	5.6832	226.415	1147	47615	96.74	709	7.96939
Qinling	2018	0.167969	27.1772	4.4086	224.875	3624	53457	77.02	786	7.96481
Chaoyang	2002	0	18.2182	8.56	170	2484	8671.19	70.83	196	8.00499
Chaoyang	2003	0	28.8424	8.19	170.82	3088	9642.69	73.37	199	8.21531
Chaoyang	2004	0.424838	18.6038	8.65	170.97	2434	10399.7	73.26	272	8.22796
Chaoyang	2005	0.424839	18.8445	8.06	171.96	584	13307.9	73.72	274	8.3991
Chaoyang	2006	0.424801	28.6073	8.16	172.64	2494	15516.7	75	283	7.80184
Chaoyang	2007	0.632984	22.7976	8.41	172.68	4130	19862.2	75.47	302	7.86509
Chaoyang	2008	0.63288	24.4835	8.08	173.06	5020	23095.2	77.32	312	8.21539
Chaoyang	2009	0.63288	22.3778	9.78	173.93	7332	26558.4	80.31	364	8.24924
Chaoyang	2010	0.633048	21.5705	9	172.22	11039	29942.6	79.31	373	8.07962
Chaoyang	2011	0.425525	24.2908	10.98	173.11	14269	31405.3	79.01	443	8.4554
Chaoyang	2012	0.592878	20.7011	14.3	172.61	18103	36277	77.73	384	8.01339
Chaoyang	2013	0.59246	25.5345	12.8	172.36	21020	39093.7	78.22	401	7.51561
Chaoyang	2014	0.59413	28.0585	12.7185	172.93	25032	40510.9	78.39	421	8.25514
Chaoyang	2015	0.59419	24.408	11.005	173.11	1387	43950	74.19	422	8.01567
Chaoyang	2016	0.59419	20.7795	9.7571	173.114	1337	47846	74.96	446	8.26347
Chaoyang	2017	0.593713	20.891	8.9596	170.576	6542	52732	92.53	572	8.17635
Chaoyang	2018	0.593594	17.6568	8.7253	170.576	5886	59534	78.78	574	8.46038
Huludao	2002	0	24.352	15.94	260	3460	9810.15	85.02	217	7.86928
Huludao	2003	0	33.8543	18.37	260.61	4595	10421	85.7	307	8.20371
Huludao	2004	0	27.6466	18.53	262.07	2179	11588.4	85.46	335	8.14375
Huludao	2005	0	23.7204	18.17	262.81	2420	13222.8	85.12	399	8.3343
Huludao	2006	0	33.4187	18.54	264.69	1020	15287	86.19	441	7.68864
Huludao	2007	0	30.0444	18.82	267.59	2551	18468.7	86.22	468	7.77119
Huludao	2008	0	31.8231	18.53	269.23	5205	21224.2	85.69	468	8.11915
Huludao	2009	0	30.8343	17.32	271.02	7447	24237.3	86.1	388	8.12144
Huludao	2010	0	27.904	12.95	270.52	22284	26042.9	86.52	450	8.08257
Huludao	2011	0	31.9674	13.16	270.11	44439	31492.9	87	504	8.29547
Huludao	2012	0	26.2274	12.7	268.84	53001	36038.5	86.67	459	7.90367
Huludao	2013	0	32.2715	19.2	268.78	64500	39720.9	86.89	557	7.47029
Huludao	2014	0	35.1998	18.6121	269.52	55804	42282.8	86.82	580	8.25263
Huludao	2015	0	32.1487	17.286	268.87	1680	47048	85.51	581	8.03839
Huludao	2016	0	25.9028	13.9922	268.869	322	50711	83.11	581	8.12893
Huludao	2017	0	26.2395	12.5691	265.988	3885	55037	95.08	598	8.12069
Huludao	2018	0	22.2447	5.227	265.028	3371	59891	84.8	598	8.27561
Shanghai	2002	0	57.5768	343.03	2104	502951	23959.2	98.37	14730	8.22246
Shanghai	2003	0	40.8032	335.15	2116.02	585022	27304.6	98.51	16510	8.20472
Shanghai	2004	0.0687084	50.9541	326.86	2132.77	654073	29874.5	98.7	19795	8.13442
Shanghai	2005	0.0688941	42.7163	431.16	2078.95	684965	31940.1	99.12	20942	8.14151
Shanghai	2006	0.0687567	49.1645	329.94	2157.68	710689	41188.6	99.1	21490	8.09417
Shanghai	2007	0.0687383	56.659	364.77	2174.86	791954	49311.1	99.16	8363	8.15854
Shanghai	2008	0.0689433	50.4447	373.53	2194.07	1008427	56565	99.18	8744	8.21188
Shanghai	2009	0.0689433	58.0175	381.81	2209.31	1053835	63548.9	99.24	9281	8.12315
Shanghai	2010	0.0689433	47.3839	389.04	2227.63	1112143	71875.4	99.34	9723	8.04486
Shanghai	2011	0.0683664	51.4229	491.63	2238.74	1260055	77031.3	99.35	9942	8.49475
Shanghai	2012	0.0575924	48.4294	548.1	2250.68	1518453	80190.9	99.37	9717	8.39641
Shanghai	2013	0.0575924	46.1072	610.5	2259.21	1677958	91475.1	99.4	9932	7.99235
Shanghai	2014	0.0575924	48.043	718.23	2269.23	1816593	92189.8	99.47	10550	8.2376
Shanghai	2015	0.0575924	49.7893	710.28	2275.67	1845923	100966	99.56	10949	8.22206
Shanghai	2016	0.0575924	40.3892	627.776	2286.71	1851378	120503	99.61	11253	8.26702
Shanghai	2017	0	38.2367	632.309	2294.59	1700823	130765	99.64	10896	8.14053
Shanghai	2018	0.0569026	35.0303	640.666	2305.63	1730009	142983	99.68	11821	8.17932
Nanjing	2002	0	61.393	89.97	855	150162	19147.1	95.19	5433	7.91524
Nanjing	2003	0	52.9347	86.52	869.39	221022	22190.2	95.63	5941	7.93773
Nanjing	2004	0	57.1551	84.98	886.66	256636	26063.3	96.34	6523	7.80635
Nanjing	2005	0	52.316	88.29	905.2	141778	29343.8	96.68	7427	7.96759
Nanjing	2006	0	50.62	91.99	922.56	151911	32459.5	97.04	7392	7.77553
Nanjing	2007	0	58.2854	92.76	937.66	196253	35907.2	97.37	7992	7.88639
Nanjing	2008	0	59.0495	98.48	948.74	237203	39877.5	97.54	8805	7.84214
Nanjing	2009	0	65.7807	110.56	956.81	239199	43623.2	96.95	9314	7.85906
Nanjing	2010	0	63.4665	117.37	960.1	281601	48781.7	97.23	9576	7.80054
Nanjing	2011	0	66.8169	129.09	966.08	356588	54711.8	97.33	10458	8.1391
Nanjing	2012	0	54.965	134.4	969.3	413031	63151.7	97.43	11424	8.16453
Nanjing	2013	0	59.533	216.1	976.3	403262	66382.5	97.45	12761	7.56117
Nanjing	2014	0	67.035	230	984.85	329070	77286.3	97.57	13495	7.80792
Nanjing	2015	0	57.4114	213.097	991.35	333459	81075	97.61	14248	7.75586
Nanjing	2016	0	48.1538	205.19	1006.53	347937	90191	97.6	14649	8.10093
Nanjing	2017	0	46.4192	204.49	1033.85	367273	101502	97.75	15264	7.83162
Nanjing	2018	0	45.855	219.156	1058.14	385339	111071	97.87	15904	7.87985
Xuzhou	2002	0	62.4077	35.04	803	25023	11887.4	83.06	1222	7.77007
Xuzhou	2003	0	63.4708	33.28	807.12	34095	13552	84.78	1299	7.85128
Xuzhou	2004	0	54.806	32.18	814.4	32917	15808.6	85.97	1357	7.94552
Xuzhou	2005	0	61.6919	31.99	821.91	26056	18850.5	85.98	1434	7.76899
Xuzhou	2006	0	65.0928	32.02	830.28	24433	21896.8	87.34	1604	7.59764
Xuzhou	2007	0	74.9188	32.14	835.81	44290	23710.9	88.53	1623	7.66813
Xuzhou	2008	0	67.7969	31.8	841.06	58251	26822.6	89.54	1855	7.86305
Xuzhou	2009	0	73.0492	31.34	850.6	69781	31175.9	89.54	1956	7.87168
Xuzhou	2010	0	78.0221	37.09	864.1	101330	34244.1	90.39	2467	7.94683
Xuzhou	2011	0	77.2484	37.06	867.45	146569	39490	90.58	2604	8.09008
Xuzhou	2012	0	72.4715	37.6	879.77	170021	44067.5	90.48	3239	8.02799
Xuzhou	2013	0	76.734	60.2	894.26	150047	47014.9	90.25	3750	7.38092
Xuzhou	2014	0	71.632	57.9582	869.97	165786	49778.9	90.46	4310	7.71187
Xuzhou	2015	0	68.308	55.194	874.63	142788	54310	90.51	4484	7.70724
Xuzhou	2016	0	62.502	49.9726	884.828	150574	57228	90.65	4463	7.78578
Xuzhou	2017	0	64.7514	50.3215	883.128	165991	63917	96.46	4554	7.7681
Xuzhou	2018	0	58.2893	45.3227	888.228	189848	71457	90.65	4644	7.87924
Wuxi	2002	0	63.7553	37.22	916	174019	15796.4	96.4	3995	8.15647
Wuxi	2003	0	52.942	36.74	924.27	270057	18928.4	96.94	4355	8.12156
Wuxi	2004	0	59.9318	37.7	933.98	209567	22125.1	97.8	4583	8.01451
Wuxi	2005	0	54.0295	39.53	945.78	200713	25604	98.28	4717	8.12097
Wuxi	2006	0	55.5183	41.63	956.14	275228	29658.6	98.44	4906	7.97663
Wuxi	2007	0	63.4927	44.22	964.37	277177	34375.7	98.57	5086	8.08377
Wuxi	2008	0	61.3171	48.76	969.51	316651	38846	98.56	5219	8.0983
Wuxi	2009	0	68.1913	47.75	972.54	320308	43347	98.12	5379	8.03842
Wuxi	2010	0	63.5767	52.63	1008.34	330007	47004.4	98.19	5580	7.94769
Wuxi	2011	0	67.6905	58.05	1011.37	350480	51516.5	98.21	5831	8.40871
Wuxi	2012	0	57.9725	57.9	1015.93	400953	56884.1	98.19	5936	8.34491
Wuxi	2013	0	59.599	81.3	1020.6	333886	60581.6	98.16	6081	7.82415
Wuxi	2014	0	63.4718	80.7632	1031.21	290438	68026	98.32	6213	8.07425
Wuxi	2015	0	57.5612	77.2149	1039.55	320219	76019	98.38	6586	8.04839
Wuxi	2016	0	50.1923	74.8734	1050.36	341273	84931	98.53	6679	8.27832
Wuxi	2017	0	46.1867	75.0541	1065.49	367545	89551	99.19	7017	8.00766
Wuxi	2018	0	44.5681	74.1173	1074.13	369133	90284	98.91	7145	8.05825
Changzhou	2002	0	65.3924	27.37	785	56120	14906.7	93.58	2907	8.02401
Changzhou	2003	0	54.7603	26.44	791.36	85522	17257.6	94.45	3563	8.02467
Changzhou	2004	0	61.6799	25.83	797.65	58000	19984.2	95.34	3772	7.89344
Changzhou	2005	0	55.0812	25.96	803.73	73120	22992.6	95.66	3954	8.02979
Changzhou	2006	0	55.9246	26.44	810.67	125145	26557	96.21	2158	7.86567
Changzhou	2007	0	63.5522	26.54	815.01	183481	30412.8	96.63	2247	7.95835
Changzhou	2008	0	62.2843	26.72	818.11	204002	34836.2	96.9	2606	7.94006
Changzhou	2009	0	69.4209	26.76	820.57	258199	39221.8	96.36	2809	7.92288
Changzhou	2010	0	65.9481	27.38	825.25	267000	44211.4	96.72	3023	7.84074
Changzhou	2011	0	69.934	38.87	829.96	305238	49754.8	96.88	3230	8.26483
Changzhou	2012	0	59.4472	36.2	834.33	336073	55761.2	96.82	3451	8.23581
Changzhou	2013	0	60.8151	59	836.94	353000	73034.5	96.83	3719	7.65831
Changzhou	2014	0	65.6883	58.7888	843.18	240919	67397.1	97.18	3934	7.92458
Changzhou	2015	0	58.692	63.9257	848.58	172065	70850	97.22	4432	7.87466
Changzhou	2016	0	50.6264	62.8561	857.535	250020	81058	97.36	4880	8.17876
Changzhou	2017	0	48.4475	63.2173	866.682	221608	84744	98.16	4953	7.8804
Changzhou	2018	0	47.7087	61.8558	873.542	242189	91268	97.78	4881	7.94929
Suzhou	2002	0	62.8565	34.17	688	481398	15923.3	95.59	3045	8.04954
Suzhou	2003	0	49.179	39.26	696.24	680511	19790.7	96.95	2816	8.064
Suzhou	2004	0	57.2023	40.68	705.53	503314	22510.3	97.77	3230	7.94802
Suzhou	2005	0	51.5423	47.02	715.49	511596	25015.2	97.8	4280	7.98397
Suzhou	2006	0	55.2727	55.39	725.82	610461	28010.1	98.05	4982	7.87426
Suzhou	2007	0	62.2194	61.16	735.66	716471	31403.7	98.27	5342	8.00414
Suzhou	2008	0	59.454	58.09	741.93	813262	36088.7	98.38	5596	7.99173
Suzhou	2009	0	65.5981	57.73	746.1	822653	40262.2	98.15	5746	7.93369
Suzhou	2010	0	59.2415	63.2	751.25	853511	45567.6	98.31	5928	7.82453
Suzhou	2011	0	65.1096	61.99	756.75	901623	51659	98.34	6089	8.30251
Suzhou	2012	0	55.0763	74.3	763.21	916490	57621.9	98.38	7698	8.23665
Suzhou	2013	0	56.0531	150.2	770.31	869805	60531.7	98.35	8005	7.72823
Suzhou	2014	0	59.4651	162.457	763.64	811978	66956.3	98.52	8257	8.00499
Suzhou	2015	0	55.7184	157.593	770.47	600023	72291	98.51	8534	7.97643
Suzhou	2016	0	45.6701	146.703	783.181	600300	79870	98.57	10680	8.10619
Suzhou	2017	0	42.6915	150.767	798.198	450392	87350	99	10930	7.91022
Suzhou	2018	0	40.654	153.282	813.215	452498	94421	98.85	11250	7.99526
Nantong	2002	0	55.7123	20.42	975	23848	12109.3	84.12	514	8.35362
Nantong	2003	0	40.8973	21.14	971.9	73092	13546.7	85.82	750	8.26364
Nantong	2004	0	48.1027	21.09	967.12	110434	15903.7	87.86	844	8.20481
Nantong	2005	0	41.6298	20.72	963.45	153162	18512.4	89.13	1055	8.28642
Nantong	2006	0	47.8235	20.56	962.12	257497	21660.9	90.44	1282	8.16936
Nantong	2007	0	54.5104	21.25	957.54	311745	25947.2	91.77	1128	8.2552
Nantong	2008	0	48.8173	21.51	954.53	293710	30854	92.06	1173	8.34232
Nantong	2009	0	62.4923	29.88	953.21	200481	35221.7	91.77	1451	8.22898
Nantong	2010	0	49.2933	30.69	953.53	206056	39445.9	92.32	1871	8.15248
Nantong	2011	0	58.4055	32.02	955.98	216644	44570.7	92.96	3011	8.62431
Nantong	2012	0	46.2461	33.3	956.38	220542	49398.2	93	3364	8.51854
Nantong	2013	0	46.8565	60.9	958.02	228743	58653.3	93.15	3816	8.06274
Nantong	2014	0	51.0013	76.9594	727.68	230479	63292.4	93.99	4523	8.2627
Nantong	2015	0	52.9752	78.2535	727.08	231559	66535	94.23	4882	8.2706
Nantong	2016	0	44.2446	74.1192	727.083	238724	71743	94.58	5064	8.42858
Nantong	2017	0	40.8123	74.905	724.239	242266	75315	97.86	5092	8.23605
Nantong	2018	0	38.811	74.0678	723.291	258140	79218	95.28	5074	8.26776
Lianyungang	2002	0	49.3826	14.16	619	10009	10076.5	76.51	699	7.95784
Lianyungang	2003	0	47.1863	13.87	623.77	21240	11262	76.56	751	7.96862
Lianyungang	2004	0	42.0578	13.69	625.08	24659	12714.6	78.73	875	8.00286
Lianyungang	2005	0	50.1073	14.53	629.57	27480	15042	79.52	959	7.99466
Lianyungang	2006	0	50.7493	14.92	639.23	34558	17760.3	81.75	2238	7.6385
Lianyungang	2007	0	57.5156	15.31	642.97	73787	21485.1	82.97	2617	7.79589
Lianyungang	2008	0	52.9293	17.06	651	93528	26495.2	83.63	1519	8.03699
Lianyungang	2009	0	61.7367	17.87	654.19	103992	29551.1	83.59	1586	7.97852
Lianyungang	2010	0	59.855	18.44	663.64	110116	33837.4	84.7	1642	7.99548
Lianyungang	2011	0	63.2677	20.38	663.4	60986	38816	85.53	1675	8.22905
Lianyungang	2012	0	54.9416	20.6	671.03	73354	44129.3	85.51	1711	8.0802
Lianyungang	2013	0	58.5003	23.3	683.1	86990	46246.8	85.48	1748	7.40435
Lianyungang	2014	0	59.2649	34.0477	691.42	95438	52614.1	86.67	1775	7.77903
Lianyungang	2015	0	56.8938	33.1703	697.31	80108	56154	86.92	2388	7.85612
Lianyungang	2016	0	49.2364	31.4429	701.248	55044	61262	87.31	2505	7.92918
Lianyungang	2017	0	48.4678	30.7303	699.934	70902	69726	91.47	2693	7.89146
Lianyungang	2018	0	43.2904	32.9017	701.248	60345	75808	88.25	2524	8.03147
Huaian	2002	0	52.6071	21.13	514	4705	9853.77	73.2	522	7.98951
Huaian	2003	0	48.9631	19.91	516.2	10036	10803.5	76.52	812	7.96038
Huaian	2004	0	44.449	19.72	520.31	12051	12171	77.67	847	7.93456
Huaian	2005	0	50.0451	19.52	524	6771	14135	78.66	998	7.97208
Huaian	2006	0	48.4756	18.93	528.95	11569	16589.7	80.99	1229	7.78568
Huaian	2007	0	56.1706	20.75	530.18	28637	19840.2	82.93	1320	7.82266
Huaian	2008	0	51.53	23.02	533.07	45465	23995.6	84.49	1467	8.02944
Huaian	2009	0	61.1758	23.64	530.34	61418	28179	84.76	1651	7.97294
Huaian	2010	0	60.7705	24.74	534.89	105153	32781.9	85.88	2091	7.92159
Huaian	2011	0	62.1527	25.59	539.36	161996	36984.2	86.78	2386	8.17787
Huaian	2012	0	51.5508	28.1	542.9	212094	41970.8	87.09	2632	8.18856
Huaian	2013	0	56.5646	41.9	549.01	130219	45522.7	87.36	2810	7.54144
Huaian	2014	0	58.3167	51.0536	558.57	119867	51302.8	88.31	2910	7.79485
Huaian	2015	0	56.4589	48.1128	562.31	121386	55232	88.79	2977	7.80196
Huaian	2016	0	48.2213	49.3748	566.301	116135	59642	89.35	3506	8.0725
Huaian	2017	0	49.724	47.0419	559.322	117824	64631	91.55	3654	7.85471
Huaian	2018	0	46.6039	34.3704	559.322	118213	71472	90.04	3752	7.93383
Yancheng	2002	0	46.4313	11.89	531	16603	9691.29	72.87	399	8.37219
Yancheng	2003	0	40.4688	11.35	531.61	23907	10618.4	75.29	420	8.28668
Yancheng	2004	0	39.6191	15.25	532.79	15389	11951.1	77.16	580	8.21452
Yancheng	2005	0	40.5479	15.41	470.55	16183	13648.8	77.26	794	8.34755
Yancheng	2006	0	43.2272	15.49	474.15	32522	15688.5	79.08	842	8.11335
Yancheng	2007	0	48.6113	15.76	477.13	81084	18849	81.05	1022	8.20534
Yancheng	2008	0	45.036	15.57	478.26	94394	22382.2	82.83	1176	8.42837
Yancheng	2009	0	56.89	16.29	478.65	104376	26675.3	82.76	1255	8.25788
Yancheng	2010	0	48.1127	15.59	480.86	130355	30462.8	83.96	1350	8.16098
Yancheng	2011	0	57.6322	16.06	483.56	168780	35498.3	84.96	1599	8.58468
Yancheng	2012	0	43.8185	16.4	484.56	211103	40358.3	85.38	1641	8.49167
Yancheng	2013	0	48.7969	32.2	485.37	154983	44271.9	85.92	1679	7.92456
Yancheng	2014	0	49.9845	31.8427	489.36	104732	48140.8	87.24	2336	8.14058
Yancheng	2015	0	51.091	39.5307	489.04	79519	53445	87.74	2895	8.19559
Yancheng	2016	0	42.1239	41.024	490.816	70669	58205	88.33	3121	8.46135
Yancheng	2017	0	41.7392	35.7242	487.863	78862	64280	91.69	3272	8.2051
Yancheng	2018	0	40.9133	36.428	487.272	91313	71406	89.55	3420	8.31751
Yangzhou	2002	0	58.8619	18.73	682	25580	12006.4	87.33	685	8.08139
Yangzhou	2003	0	51.2177	17.57	683.77	48097	13801.5	88.69	772	8.05171
Yangzhou	2004	0	51.846	16.01	684.79	81398	15733.4	89.88	982	7.94917
Yangzhou	2005	0	49.8686	16.11	687.84	52579	18163.1	90.32	1825	8.09339
Yangzhou	2006	0	53.2875	16.17	691.35	76099	20844.5	91.41	1025	7.8992
Yangzhou	2007	0	58.8883	16.25	692.27	87515	24284	92.31	1140	7.96807
Yangzhou	2008	0	55.7634	14.89	693.08	172003	27321.2	92.53	1317	8.08561
Yangzhou	2009	0	65.6823	14.89	691.59	226563	30607.9	92.2	1460	8.02485
Yangzhou	2010	0	60.5191	15.34	696.59	257155	35433	92.76	1612	7.93235
Yangzhou	2011	0	66.2436	23.85	698	210264	40284.2	92.98	2083	8.30088
Yangzhou	2012	0	53.3127	24.6	695.52	213808	47796.9	93	2217	8.27498
Yangzhou	2013	0	59.2179	63.7	697.68	195880	52658.5	93.1	2329	7.68074
Yangzhou	2014	0	61.5333	76.6673	699.95	138776	57141.2	93.85	2367	7.93778
Yangzhou	2015	0	58.6377	72.4033	699.44	84841	63891	93.98	2434	7.91671
Yangzhou	2016	0	49.0013	70.6583	700.956	120392	67611	94.35	2559	8.23642
Yangzhou	2017	0	51.1267	68.8268	697.921	120813	71663	97.05	2610	7.94024
Yangzhou	2018	0	48.7446	67.1449	696.404	122044	75996	95	2794	7.98884
Zhenjiang	2002	0	63.7542	18.84	694	50095	13195.7	93.82	852	8.02401
Zhenjiang	2003	0	53.363	17.88	694.54	80552	15263.5	94.74	1015	8.02467
Zhenjiang	2004	0	58.5384	17.93	694.59	60601	17382.9	95.63	1158	7.89344
Zhenjiang	2005	0	52.9438	17.88	695.63	59590	19891.2	95.56	1562	8.02979
Zhenjiang	2006	0	54.4745	18.21	698.7	73044	22923.5	95.93	1385	7.86567
Zhenjiang	2007	0	61.9183	18.89	698.67	106354	27025.9	96.2	1432	7.95835
Zhenjiang	2008	0	60.4731	19.48	698.65	120175	30957.2	96.37	1596	7.94006
Zhenjiang	2009	0	68.9666	19	701.53	144081	34205.5	95.51	1715	7.92288
Zhenjiang	2010	0	64.0804	18.59	703.69	161462	37675.3	95.9	1823	7.84074
Zhenjiang	2011	0	69.08	19.58	706.68	180756	42660.4	95.64	1912	8.26483
Zhenjiang	2012	0	57.7286	20.3	705.48	221410	47624.8	95.6	1971	8.23581
Zhenjiang	2013	0	59.5464	23.2	706.39	309678	54751.1	95.59	2114	7.65831
Zhenjiang	2014	0	65.2264	22.7046	708.52	129508	58640.3	96.27	2148	7.92458
Zhenjiang	2015	0	58.2862	22.548	708.33	130516	63367	96.21	2183	7.87466
Zhenjiang	2016	0	50.0654	21.2533	708.333	135068	68874	96.41	2313	8.17876
Zhenjiang	2017	0	49.7459	20.3166	705.729	135267	75315	98.41	2370	7.8804
Zhenjiang	2018	0	48.6948	19.5741	705.729	86774	79608	96.58	2496	7.94929
Taizhou	2002	0	58.4303	9.82	870	18060	10057.5	85.78	873	8.26133
Taizhou	2003	0	48.9864	9.57	869.73	30269	11423.3	87.13	1038	8.19523
Taizhou	2004	0	51.9638	9.58	868.19	41472	13190	88.27	1105	8.10287
Taizhou	2005	0	49.0222	9.83	866.05	45647	15091.8	89.07	857	8.24642
Taizhou	2006	0	53.0489	10.31	868.73	65815	17310.5	90.52	1107	8.0489
Taizhou	2007	0	59.2081	10.49	863.72	75078	21267.2	91.44	1125	8.15186
Taizhou	2008	0	55.8866	11.76	864.05	104988	25733.5	92.16	1199	8.26686
Taizhou	2009	0	66.7826	11.79	869.38	105626	29799.3	91.95	1314	8.15536
Taizhou	2010	0	57.354	12.95	872.04	136254	34490.3	92.6	1413	8.06296
Taizhou	2011	0	66.6671	13.77	876.31	141726	38326.2	92.77	1661	8.49789
Taizhou	2012	0	52.7728	15.1	874.98	145018	42980.2	92.9	1733	8.44007
Taizhou	2013	0	57.4273	40	877.48	132259	46792	93.15	2199	7.88458
Taizhou	2014	0	60.6072	49.2827	878.71	93945	53399.3	93.79	2228	8.10705
Taizhou	2015	0	58.7475	50.1385	877.83	106550	57874	94.06	2421	8.10682
Taizhou	2016	0	49.4834	51.5237	877.83	134448	61069	94.15	2525	8.39605
Taizhou	2017	0	48.6928	57.6968	872.646	170242	65509	96.67	2664	8.1156
Taizhou	2018	0	46.6419	61.702	869.19	150731	70851	94.52	2796	8.17604
Suqian	2002	0	53.1657	2.47	600	1297	8700.72	65.57	423	8.00478
Suqian	2003	0	51.8221	2.56	604.63	1970	9286.06	70.59	752	7.95887
Suqian	2004	0	45.0672	5.78	609.47	1582	10339.7	71.35	851	7.98876
Suqian	2005	0	52.9441	5.67	613.14	3345	12113.9	73.49	903	7.95284
Suqian	2006	0	51.6076	6.05	618.9	4858	14051.6	76.42	998	7.76048
Suqian	2007	0	60.9141	5.85	621.31	7334	16850.5	77.99	1083	7.79569
Suqian	2008	0	53.7845	6.36	624.87	9458	19987.3	79.6	1157	8.06206
Suqian	2009	0	62.987	7.47	631.91	11163	23811.9	80.7	1212	7.95865
Suqian	2010	0	63.6552	7.81	638.55	18071	27612.8	82.42	1266	7.95126
Suqian	2011	0	65.2876	8.82	648.8	18971	31995.6	84.12	1313	8.18806
Suqian	2012	0	58.3677	9.2	654.89	45194	35902	85.1	1535	8.16481
Suqian	2013	0	59.5318	31.8	671.18	50895	43244.9	86.23	1724	7.49318
Suqian	2014	0	61.2313	28.7463	681.3	66480	47393.1	87.24	1830	7.76695
Suqian	2015	0	59.6166	27.655	687.47	29839	52161	87.86	1942	7.84965
Suqian	2016	0	52.5636	24.3786	694.51	44988	55844	88.29	1995	8.01038
Suqian	2017	0	54.0508	24.6285	693.336	36354	59740	92.67	2027	7.87072
Suqian	2018	0	50.0511	24.6135	693.336	37684	65088	89.06	2060	8.00514
Hangzhou	2002	0	49.0304	67.47	384	52186	21417.6	93.57	2349	7.28198
Hangzhou	2003	0	41.0729	67.53	387.31	100850	24666.9	93.97	2556	7.50798
Hangzhou	2004	0	46.6326	69.01	392.67	140982	28891.2	94.47	2895	7.48065
Hangzhou	2005	0.115911	43.2533	85.73	397.96	171274	30578.5	94.96	4091	7.52664
Hangzhou	2006	0.115848	44.923	110.24	401.49	225536	32791.9	95.5	4216	7.35388
Hangzhou	2007	0.115786	51.9392	129.43	405.13	280181	36496.8	96.01	4185	7.56109
Hangzhou	2008	0.11569	47.1281	158.41	408.32	331154	40193.1	96.26	4258	7.43788
Hangzhou	2009	0.11569	47.7256	178.24	411.77	401370	43946.6	96.26	4485	7.4316
Hangzhou	2010	0.11569	46.8535	202.31	415.23	435627	48771.9	96.5	4754	7.39748
Hangzhou	2011	0.11569	48.084	231.06	419.2	472230	54408.5	96.63	4900	7.83351
Hangzhou	2012	0.0974941	45.9848	245.9	422.74	496061	56417.8	96.73	5284	7.72862
Hangzhou	2013	0.0974941	42.7879	249.4	425.77	527633	65053.3	96.82	5426	7.21908
Hangzhou	2014	0.0974941	47.3523	271.906	431.28	633460	70823.4	97.02	6145	7.52499
Hangzhou	2015	0.0974941	40.9195	267.688	436.25	711253	77816	97.13	6540	7.42489
Hangzhou	2016	0.0974941	33.3175	261.916	443.48	720915	87153	97.31	6932	7.58926
Hangzhou	2017	0.0974941	32.213	274.172	454.326	661001	96670	98.15	8291	7.35297
Hangzhou	2018	0.0974941	29.2542	266.444	466.377	682658	106709	97.74	8840	7.51616
Ningbo	2002	0	43.2457	32.85	583	124696	21123.4	92.95	2566	7.77021
Ningbo	2003	0	31.8757	40.04	586.3	172727	23691.3	93.72	1409	7.87888
Ningbo	2004	0	37.57	43.72	590.17	210332	25823.1	94.28	1459	7.78368
Ningbo	2005	0	33.3125	47.59	594.45	231097	29045	94.6	1483	7.77525
Ningbo	2006	0	38.2897	58.48	598.45	243018	28949.1	95.15	1974	7.73529
Ningbo	2007	0	38.1211	64.39	575.14	250518	32924.5	95.6	1866	7.84403
Ningbo	2008	0	38.6165	71.6	578.68	253789	35834.5	95.78	2008	7.85678
Ningbo	2009	0	38.9023	78.99	581.66	220541	39137.6	95.76	2291	7.78951
Ningbo	2010	0	35.6071	85.04	584.83	232336	43476.2	95.76	2379	7.75079
Ningbo	2011	0	37.2208	99.94	587.2	280929	49756.4	95.79	2858	8.14592
Ningbo	2012	0	37.1915	99.3	588.54	285252	56255.5	95.92	2786	8.0258
Ningbo	2013	0	35.6199	99.6	591.02	327483	63151.5	96.12	2869	7.693
Ningbo	2014	0	36.0618	98.78	594.72	402514	70227.6	96.38	2951	7.9676
Ningbo	2015	0	33.1725	95.55	598	423375	74989	96.44	3119	7.96368
Ningbo	2016	0	26.7073	92.7	602.078	451333	83656	96.52	3954	7.86394
Ningbo	2017	0	29.0022	100.57	608.191	402995	91705	98.5	4152	7.76997
Ningbo	2018	0	25.2947	100.12	614.303	432017	102325	97.15	3813	7.87694
Wenzhou	2002	0	32.7228	24.63	627	8023	17242.1	94.72	1006	7.25234
Wenzhou	2003	0	28.6897	31.56	629.9	11969	18912.9	95.28	945	7.47868
Wenzhou	2004	0	31.1049	33.52	633.22	20916	19576.2	95.38	1058	7.4811
Wenzhou	2005	0	29.4081	32.37	636.69	35708	21686.3	95.94	1258	7.12509
Wenzhou	2006	0	33.3008	35.63	641.96	46273	23022.7	96.43	1403	7.19521
Wenzhou	2007	0	33.6655	38.66	648.82	61753	25994.6	96.85	1592	7.27685
Wenzhou	2008	0	32.3654	36.98	655.12	26175	29595.1	96.84	1607	7.22751
Wenzhou	2009	0	32.1822	40.49	660.93	23448	33891.9	96.82	1745	7.28806
Wenzhou	2010	0	31.4573	38.06	667.57	17574	37605.5	96.8	2339	7.23368
Wenzhou	2011	0	30.0141	39.92	677.38	10215	42344.1	96.84	2274	7.49331
Wenzhou	2012	0	31.5688	42.8	673.92	39836	48213.7	96.89	2463	7.17926
Wenzhou	2013	0	29.1949	39.4	685.03	50150	55665	97.12	2657	7.13412
Wenzhou	2014	0	29.6176	38.9997	674.42	53267	59900.7	97.26	2793	7.61715
Wenzhou	2015	0	25.447	40.3758	671.19	30123	64412	97.19	3003	7.35353
Wenzhou	2016	0	22.4139	38.4167	676.984	24330	70069	97.26	3203	7.32171
Wenzhou	2017	0	23.401	43.2655	682.777	35822	75881	99.2	3245	7.14309
Wenzhou	2018	0	20.0947	39.5122	686.088	52307	82837	97.64	3508	7.36936
Jiaxing	2002	0	62.6403	10.32	849	48054	17876.6	91.27	644	8.07987
Jiaxing	2003	0	50.3912	11.04	850.47	79768	20777.3	92.03	784	8.09775
Jiaxing	2004	0	57.3438	12.5	852.98	102187	20701	92.59	857	8.02084
Jiaxing	2005	0	52.1465	18.25	853.97	115666	20647.3	92.72	925	8.01275
Jiaxing	2006	0	56.1801	20.21	857.09	122178	22625	93.45	724	7.95156
Jiaxing	2007	0	62.2517	20.96	860.31	166228	26004.2	93.88	783	8.04411
Jiaxing	2008	0	61.3167	21.19	863.52	135975	29219.6	94.19	864	8.09095
Jiaxing	2009	0	63.4337	21.94	867.43	133460	31963.2	94.39	903	8.00801
Jiaxing	2010	0	60.2478	23.91	872.54	160994	36317.4	94.48	974	7.92581
Jiaxing	2011	0	61.7419	23.46	876.25	172066	42985.8	94.67	1056	8.37518
Jiaxing	2012	0	57.368	25.3	880	178159	48329.3	94.76	1121	8.26916
Jiaxing	2013	0	56.3566	25.7	883.6	220676	53965.7	95.06	1189	7.87843
Jiaxing	2014	0	59.3374	26.2369	889.25	249577	60309.6	95.68	1237	8.12817
Jiaxing	2015	0	54.2487	26.0826	891.44	268427	67689	96.05	1309	8.12162
Jiaxing	2016	0	43.866	28.7007	833.531	269240	73836	96.45	1338	8.10913
Jiaxing	2017	0	41.2496	28.1874	843.003	299452	82934	97.36	1431	8.01248
Jiaxing	2018	0	36.632	24.5606	852.475	313980	90342	97.64	1493	8.08603
Huzhou	2002	0	57.5479	7.15	442	38473	16650.5	87.82	607	7.57122
Huzhou	2003	0	49.1741	6.6	441.35	53734	19971.1	88.71	1010	7.73959
Huzhou	2004	0	55.0565	9.83	442.09	61121	22024.7	89.03	913	7.60844
Huzhou	2005	0	51.443	11.13	442.73	65072	23874.1	90.22	1239	7.67696
Huzhou	2006	0	51.7453	12.54	443.26	75702	26041.1	91.38	1211	7.47077
Huzhou	2007	0	57.8784	13.26	443.11	84363	28504.5	92.2	1567	7.68587
Huzhou	2008	0	56.6845	15.61	444.31	80206	31456.9	92.02	1660	7.54091
Huzhou	2009	0	58.8854	16.49	445.46	81095	33841.7	91.81	1800	7.58853
Huzhou	2010	0	57.3061	17.48	446.85	91905	36485.4	91.99	1882	7.48385
Huzhou	2011	0	59.5178	19.36	448.52	94038	41106.9	92.35	1949	7.93514
Huzhou	2012	0	53.9606	23.9	449.11	102599	46290.6	92.63	1992	7.88383
Huzhou	2013	0	52.4772	24	450.7	105860	51637.1	93.04	2031	7.34671
Huzhou	2014	0	57.0066	25.551	453.23	98419	56445.8	93.85	2210	7.65679
Huzhou	2015	0	48.4111	26.3165	453.61	94188	61201	94.13	2348	7.57567
Huzhou	2016	0	40.829	26.8868	455.326	100131	65051	94.42	2462	7.74587
Huzhou	2017	0	37.6099	27.1636	457.045	105320	72335	95.79	2606	7.51705
Huzhou	2018	0	35.4329	24.7069	458.763	127143	81617	95.3	2686	7.68716
Shaoxing	2002	0	49.5747	9.05	525	38167	16861.6	91.37	449	7.51874
Shaoxing	2003	0	39.9824	10.68	525.48	74271	19694	92.43	734	7.67062
Shaoxing	2004	0	45.3855	11.31	526.55	82344	21579.8	92.98	823	7.61788
Shaoxing	2005	0	40.8208	18.85	527	90095	24630.1	93.57	832	7.63055
Shaoxing	2006	0	45.9954	21.32	527.5	97188	26914.2	94.2	1101	7.51051
Shaoxing	2007	0	48.1447	22.57	528.39	110476	29953.8	94.67	1108	7.68349
Shaoxing	2008	0	45.4901	24.51	529.38	84031	30636.1	94.75	1114	7.62516
Shaoxing	2009	0	44.7814	29	530.21	81117	32503.6	94.76	1135	7.58283
Shaoxing	2010	0	44.6476	26.92	530.15	95327	35124.5	94.65	1207	7.55284
Shaoxing	2011	0	45.3723	29.92	532.96	80468	39808.4	94.84	1283	7.97683
Shaoxing	2012	0	47.469	33.2	533.95	95400	45615.5	94.94	1305	7.87016
Shaoxing	2013	0	41.557	88.3	533.47	80782	50379.4	95.13	2501	7.39917
Shaoxing	2014	0	43.5996	90.1089	535.14	67130	54764.2	95.45	2608	7.72181
Shaoxing	2015	0	38.9064	89.9226	535.09	94152	58728	95.55	2579	7.65976
Shaoxing	2016	0	32.0843	88.6469	537.505	80031	61394	95.66	2689	7.69582
Shaoxing	2017	0	32.8097	81.8429	538.712	128666	67489	96.79	2733	7.51546
Shaoxing	2018	0	28.4988	79.226	539.92	135141	75375	96.38	3226	7.65071
Taizhouu	2002	0	38.3279	12.81	584	11790	18834.1	89.49	1398	7.53956
Taizhouu	2003	0	31.1063	14.38	587.2	21588	20997.4	90.67	1528	7.71465
Taizhouu	2004	0	34.1188	15.85	590.71	30296	24881.9	91.76	1737	7.64232
Taizhouu	2005	0	30.5806	17.11	594.89	33780	31079.6	91.8	1895	7.49856
Taizhouu	2006	0	35.156	17.63	600	41354	31945.7	92.76	1825	7.55519
Taizhouu	2007	0	35.8698	22.45	605.03	31150	33363.2	93.41	2137	7.63539
Taizhouu	2008	0	36.8584	27.48	609.99	23890	34128.2	93.2	2107	7.60621
Taizhouu	2009	0	35.1884	29.85	614.67	18806	36821	93.52	2278	7.59247
Taizhouu	2010	0	33.3996	33.16	619.64	13206	40564.7	93.39	2341	7.56385
Taizhouu	2011	0	32.6143	40.13	623.52	14301	42198.2	93.13	2562	7.89838
Taizhouu	2012	0	34.9555	45.2	627.94	47520	47010.1	93.1	2599	7.69127
Taizhouu	2013	0	31.5984	45.6	631.22	40001	50595.4	93.24	2722	7.47887
Taizhouu	2014	0	32.8848	49.2918	634.47	27705	54839	93.63	2841	7.85795
Taizhouu	2015	0	28.2288	47.5964	634.36	11635	57215	93.54	2868	7.80773
Taizhouu	2016	0	23.9359	40.0577	637.552	33683	64816	93.48	2911	7.61126
Taizhouu	2017	0	25.795	41.5689	641.802	44332	70825	96.81	2358	7.5371
Taizhouu	2018	0	22.3257	38.8353	642.865	28893	77675	94.58	2857	7.65574
Jinhua	2002	0	44.4522	6.79	411	10259	17542.3	92.07	411	7.22365
Jinhua	2003	0	38.9665	7.24	412.08	25750	20554.8	92.84	770	7.45186
Jinhua	2004	0	42.3246	7.31	413.72	42983	23262	93.36	843	7.47323
Jinhua	2005	0	39.1616	9.57	415.95	45775	24018.3	93.83	1197	7.46383
Jinhua	2006	0	43.5137	11.18	417.63	51013	25040.9	94.52	1278	7.35506
Jinhua	2007	0	46.0724	12.06	419.7	50610	28852.8	94.74	1320	7.50542
Jinhua	2008	0	45.1928	11.78	421.73	51320	31580.5	94.67	1342	7.42068
Jinhua	2009	0	41.1803	15.28	423.78	40034	34768.7	94.85	1357	7.37008
Jinhua	2010	0	43.7027	16.28	426.51	35263	39469	94.88	1390	7.39376
Jinhua	2011	0	42.3499	17.78	428.69	23315	42863.9	94.9	1418	7.79647
Jinhua	2012	0	44.5669	19.5	430.11	28314	47198.6	95.04	1505	7.63722
Jinhua	2013	0	38.6543	18.1	432.6	24905	55229.4	95.26	1571	7.22078
Jinhua	2014	0	42.8777	20.0532	434.17	27840	55806	95.68	1659	7.52732
Jinhua	2015	0	36.4238	17.239	436.85	27431	66782	95.85	1724	7.42527
Jinhua	2016	0	31.2194	16.0884	439.591	34329	72962	95.97	1806	7.50558
Jinhua	2017	0	31.7202	16.4514	444.16	43044	82199	95.48	2034	7.31622
Jinhua	2018	0	28.1634	15.8136	446.902	31854	88664	96.69	2106	7.49997
Quzhou	2002	0	39.3699	5.55	276	1590	16031.7	81.24	332	7.16424
Quzhou	2003	0	37.5667	6.67	277.05	2069	18571.3	82.83	433	7.41307
Quzhou	2004	0	40.364	7.42	277.81	2080	22501.7	83.92	552	7.45692
Quzhou	2005	0.185239	37.5516	7.08	277.76	3042	26462.9	85.03	573	7.49387
Quzhou	2006	0.185293	40.2231	7.26	279.02	3985	28663.6	86.8	674	7.3721
Quzhou	2007	0.185318	44.0976	7.57	280.21	4056	32908.9	88.98	658	7.51888
Quzhou	2008	0.185329	41.1619	8.54	281.47	5813	35929.9	89.36	696	7.47966
Quzhou	2009	0.185329	40.0322	8.52	282.62	6380	39093.6	90.48	735	7.33745
Quzhou	2010	0.185329	41.2718	8.95	284.17	6237	44054	91.44	771	7.40485
Quzhou	2011	0.185252	42.0924	10.48	285.54	4541	50047.1	91.72	799	7.85386
Quzhou	2012	0.171794	41.186	11.1	285.85	5067	54705.7	91.8	812	7.6688
Quzhou	2013	0.171794	36.93	11.2	287.41	6616	59635	92.13	930	7.27381
Quzhou	2014	0.171794	41.4049	11.54	289.06	7009	65076.1	92.59	1103	7.49044
Quzhou	2015	0.171794	33.3598	11.94	289.43	6006	75447	92.63	1149	7.44049
Quzhou	2016	0.171794	29.4225	12.01	290.56	6109	85527	92.95	1210	7.50208
Quzhou	2017	0.17138	31.3934	11.78	291.69	7396	96843	94.97	1230	7.35579
Quzhou	2018	0.17138	26.0534	11.06	291.69	7431	105793	94.5	1266	7.4739
Zhoushan	2002	0	36.6172	8.68	679	1124	16690.3	77.46	328	8.34481
Zhoushan	2003	0	24.2224	8.39	674.44	1704	18777.3	80.85	366	8.20801
Zhoushan	2004	0	28.9697	9.09	672.99	2251	22250.3	81.98	408	8.14289
Zhoushan	2005	0	24.4274	8.93	671.74	3120	25368.1	85.78	415	8.22265
Zhoushan	2006	0	27.4214	8.79	670.69	5003	28443.5	87.5	352	7.9721
Zhoushan	2007	0	29.7858	9.68	671.46	7516	33424.8	89.03	390	8.17707
Zhoushan	2008	0	29.764	11.08	672.01	15855	38702.3	89.97	474	8.33334
Zhoushan	2009	0	35.075	12.99	671.96	10595	40569.7	90.24	485	8.17685
Zhoushan	2010	0	29.1691	14.07	672.01	6719	43635.7	90.37	520	8.04169
Zhoushan	2011	0	29.6705	13.08	673.54	10788	52905.7	90.16	639	8.65805
Zhoushan	2012	0	29.9525	14.4	667.9	18339	57281.6	90.26	778	8.42059
Zhoushan	2013	0	29.1722	15.1	668.8	20930	63304.2	89.72	1042	8.01684
Zhoushan	2014	0	27.7078	30.44	670.03	19962	68967.2	90.06	1082	8.10158
Zhoushan	2015	0	28.3176	35.77	666.67	7792	74717	89.84	1193	8.21308
Zhoushan	2016	0	21.6727	36.37	666.209	21017	80311	89.79	1205	8.27154
Zhoushan	2017	0	23.7077	14.7335	666.209	40518	93018	92.33	1308	8.18343
Zhoushan	2018	0	20.3745	14.3971	666.209	41762	98394	89.17	1434.36	8.30251
Fuzhou	2002	0	27.0067	44.71	499	109817	14045.3	88.28	1133	7.09643
Fuzhou	2003	0	23.5072	43.73	505.4	130198	15052.8	89.34	1313	7.13283
Fuzhou	2004	0	24.182	48.31	509.18	136042	16585.3	89.52	1430	7.13543
Fuzhou	2005	0	24.248	49.2	513.73	64017	18194	88.16	1719	6.83979
Fuzhou	2006	0	25.5673	50.58	520.33	66069	20665.1	88.8	1807	6.98324
Fuzhou	2007	0	28.6155	55.25	517.15	70015	23950.5	89.66	1858	7.07781
Fuzhou	2008	0	24.8928	57.08	487.43	100150	27521.1	89.72	1986	7.03647
Fuzhou	2009	0	26.7973	57.78	488.23	103227	30704.4	90.71	2111	7.09246
Fuzhou	2010	0	24.2334	60.92	494.34	118524	34804.5	90.95	2327	7.01777
Fuzhou	2011	0	27.3058	75.21	497.02	127745	42240.1	91.3	2169	7.12476
Fuzhou	2012	0.0849317	26.824	86.2	501.51	133877	48087.6	91.28	2563	6.832
Fuzhou	2013	0.0849317	25.3518	94.9	501.68	143036	53334.1	91.4	2591	7.04898
Fuzhou	2014	0.0849183	23.4547	91.8558	516.56	154651	58838.1	91.95	2611	7.38799
Fuzhou	2015	0.0849183	22.283	95.4958	534.91	167852	62478	92.26	2834	7.19325
Fuzhou	2016	0.0849183	19.3791	96.5762	542.012	181372	67630	92.06	3228	7.06192
Fuzhou	2017	0.0849183	20.4191	107.78	546.746	198527	75133	98.61	3650	7.11309
Fuzhou	2018	0.0849183	18.8965	119.405	554.635	77897	83175	93.7	4043	7.22729
Xiamen	2002	0	30.6011	52.7	876	62093	17851	96.56	1145	7.5404
Xiamen	2003	0	24.9197	57.55	905.81	124286	19023.6	97.58	1155	7.67073
Xiamen	2004	0	25.2559	62.96	935.44	57024	20540.1	97.75	1255	7.57074
Xiamen	2005	0	27.5948	70.31	976.55	70746	22578.1	97.92	1556	7.41402
Xiamen	2006	0	29.3597	77.46	116.66	95461	25543.4	98.41	1639	7.51678
Xiamen	2007	0	34.1397	82.84	1063.19	127153	28959.2	98.67	2455	7.65425
Xiamen	2008	0	27.2655	77.82	1104.07	204243	32343.5	98.62	2700	7.57199
Xiamen	2009	0	31.9773	80.29	1125.24	168674	36455	98.82	2977	7.75008
Xiamen	2010	0	31.046	95.33	1145.65	169653	40282.9	98.88	2994	7.52447
Xiamen	2011	0	33.3808	110.5	1177.75	172566	46413.9	99.03	3328	7.73975
Xiamen	2012	0	31.5795	118.1	1213.73	159453	52672.9	99.11	3780	7.41222
Xiamen	2013	0	29.46	130.3	1250.99	185608	58005.1	99.14	3570	7.55958
Xiamen	2014	0	28.6693	133.907	1293.32	197101	63062.5	99.28	3602	7.86565
Xiamen	2015	0	25.5945	136.77	1241.91	209373	66930	99.31	4133	7.79038
Xiamen	2016	0	24.4952	139.151	1300.77	222401	69218	99.39	4133	7.39955
Xiamen	2017	0	23.5571	145.994	1359.62	237830	75452	99.46	5450	7.54259
Xiamen	2018	0	21.7611	155.591	1430.25	172500	85166	99.49	5450	7.65906
Quanzhou	2002	0	27.3112	24.37	607	98402	12150	93.2	410	7.20452
Quanzhou	2003	0	22.895	26.51	609.81	99360	13131.8	93.91	478	7.31112
Quanzhou	2004	0	22.4798	28.75	612.26	109348	14464.5	93.99	576	7.19114
Quanzhou	2005	0	24.4245	29.53	614.45	120019	15799.4	93.98	619	7.0887
Quanzhou	2006	0.116185	26.5037	31.89	608.62	92016	17588.2	94.87	669	7.17091
Quanzhou	2007	0.112764	30.4017	33.18	116.56	108509	19913.3	95.31	965	7.26054
Quanzhou	2008	0.112772	23.2652	32.8	615.28	169990	22225.2	95.55	1052	7.22951
Quanzhou	2009	0.112772	26.9501	33.64	618.11	172000	25272.7	96.2	1120	7.30297
Quanzhou	2010	0.112772	25.9099	34.39	622.12	149342	28907.9	96.29	1163	7.19742
Quanzhou	2011	0.112663	27.7605	37.87	625.97	161511	35901.1	96.45	1694	7.30764
Quanzhou	2012	0.193456	28.5488	39.6	629.29	131960	41116.4	96.6	2455	6.99276
Quanzhou	2013	0.193235	24.3651	38.9	638.68	139112	44896.4	96.72	2236	7.1751
Quanzhou	2014	0.193229	23.1605	38.4333	650.22	148950	48963	96.99	2236	7.48476
Quanzhou	2015	0.193333	21.5741	36.9049	655.47	158036	54044	97.09	2357	7.34978
Quanzhou	2016	0.193333	20.3566	37.1851	662.733	162780	57141	97.01	2157	7.14859
Quanzhou	2017	0.193664	19.1767	36.63	673.627	159194	61253	99.19	3748	7.14643
Quanzhou	2018	0.193444	18.4277	37.5363	685.429	59584	65915	97.62	3748	7.30749
Zhangzhouu	2002	0	27.7993	8.71	359	71420	10282	77.82	283	7.31009
Zhangzhouu	2003	0	24.2797	9.49	360.03	75016	11078.4	78.99	343	7.44304
Zhangzhouu	2004	0	24.009	9.9	361.54	53082	11964.8	79.66	286	7.32408
Zhangzhouu	2005	0	28.0167	10.07	362.76	61226	13336.8	75.36	491	7.22492
Zhangzhouu	2006	0	28.4416	10.62	364.17	40064	14967.1	76.53	563	7.32256
Zhangzhouu	2007	0	31.6547	11.26	151.81	45032	18024.2	78.19	625	7.39033
Zhangzhouu	2008	0	25.2099	11.08	363.94	50051	22272.7	78.68	674	7.38602
Zhangzhouu	2009	0	28.1611	10.53	366.48	55018	24710.4	81.44	756	7.46839
Zhangzhouu	2010	0	26.9391	11.36	370.05	70076	29537.5	82.2	765	7.30283
Zhangzhouu	2011	0	30.4908	13.96	372.04	88739	34899.9	83.41	794	7.44778
Zhangzhouu	2012	0.0537496	27.8195	16.7	361.83	89025	42708.4	84.12	817	7.14022
Zhangzhouu	2013	0.0538395	24.5498	15.9	389.88	94552	46748.4	84.55	855	7.30114
Zhangzhouu	2014	0.0538395	25.3913	15.9273	386.19	101207	52038.6	86.02	1111	7.63644
Zhangzhouu	2015	0.0538379	23.7922	16.9023	389.75	108500	56931	86.6	1123	7.48067
Zhangzhouu	2016	0.0538379	22.356	16.6708	404.652	116366	62093	86.7	1292	7.23714
Zhangzhouu	2017	0.053568	19.9569	17.3082	409.431	121662	66483	98.25	1337	7.28268
Zhangzhouu	2018	0.053568	18.9899	20.2898	415.007	82305	76377	88.89	1385	7.39727
Nanping	2002	0	30.2405	6.2	116	22005	11024.4	74.1	160	6.98759
Nanping	2003	0	30.1712	6.3	115.86	27659	11929.1	75.12	164	7.18852
Nanping	2004	0	32.1599	6.35	115.83	30488	12167.3	74.13	169	7.16288
Nanping	2005	0	31.1773	6.54	116.08	33732	14175.5	73.23	182	6.90761
Nanping	2006	0.665774	33.7422	6.93	116.16	4038	16280	74.19	182	7.05468
Nanping	2007	0.665751	36.2627	6.87	753.24	4780	19063.1	76.04	194	7.09693
Nanping	2008	0.665756	30.5867	6.99	117.09	5857	22372.1	76.18	196	7.13225
Nanping	2009	0.665756	29.7146	7.07	117.84	6167	25269.9	77.53	236	7.0813
Nanping	2010	0.665697	31.5071	7.12	119.32	7079	28320.6	78.11	236	6.9466
Nanping	2011	0.666171	32.3569	7.3	119.13	7793	33750.1	76.18	237	7.33831
Nanping	2012	0.683941	33.5002	7.5	119.31	8733	40635.1	76.47	237	7.00402
Nanping	2013	0.683209	29.3273	8.2	120.26	10501	44931.3	76.76	251	7.04956
Nanping	2014	0.683453	28.8683	8.0512	121.46	12000	49828.9	77.96	254	7.33089
Nanping	2015	0.683453	24.311	10.3431	121.77	14531	56381	78.41	388	7.12273
Nanping	2016	0.683453	22.7898	10.14	122.146	16249	59537	77.89	430	7.19476
Nanping	2017	0	23.3373	10.5343	121.385	23446	64347	86.87	444	7.02527
Nanping	2018	0.686073	20.1042	10.2424	121.766	5807	69984	83.76	457	7.09265
Longyan	2002	0	26.2168	8.45	151	3029	12465.6	77.27	216	7.2815
Longyan	2003	0	25.8653	8.4	150.51	4639	13442.3	78.63	230	7.41574
Longyan	2004	0	25.5795	9.04	150.65	9107	14806.5	78.4	242	7.35433
Longyan	2005	0	29.0285	9.14	150.57	15564	15384.3	78.75	294	7.16665
Longyan	2006	0.300299	27.9229	10.1	150.93	7683	17862.2	80.66	318	7.33619
Longyan	2007	0.300321	31.0209	10.94	116.86	37062	20571.3	82.43	340	7.37764
Longyan	2008	0.300298	26.8435	11.64	152.81	13426	24053.3	83.09	356	7.52434
Longyan	2009	0.300298	25.5209	12.33	153.88	15225	27642.9	86.06	375	7.3962
Longyan	2010	0.300298	25.6817	13.37	164.91	16506	30834.5	86.99	396	7.20579
Longyan	2011	0.300298	28.3459	15.09	154.88	17297	35552.2	87.66	407	7.54801
Longyan	2012	0.554013	28.9303	15	156.46	19908	41173.5	88.22	437	7.17772
Longyan	2013	0.554013	23.1634	12.7	158.71	21500	44775.3	87.98	441	7.2739
Longyan	2014	0.554013	22.3416	9.509	161.12	24082	44573.8	88.42	467	7.57502
Longyan	2015	0.554013	20.39	12.993	162.09	26000	55430	88.46	591	7.42083
Longyan	2016	0.554013	19.7686	13.5787	164.717	27768	59329	88.21	717	7.33102
Longyan	2017	0.554013	18.8112	13.0619	165.766	29553	64211	93.65	815	7.24617
Longyan	2018	0.554013	18.2518	14.927	167.34	4482	70094	89.8	890	7.23195
Putian	2002	0	28.2509	17.23	738	24057	11330.5	83.45	230	7.44835
Putian	2003	0	23.428	19.21	739.99	25069	11698.7	84.75	485	7.55544
Putian	2004	0	22.8431	20.56	744.5	25476	12652.4	85.21	535	7.5073
Putian	2005	0	24.2021	23.27	747.27	32010	13511.4	85.71	559	7.30046
Putian	2006	0	26.2575	23.41	1022.18	9455	15492.1	86.57	597	7.39569
Putian	2007	0	28.9675	24.18	612.16	12036	18295.9	87.27	599	7.54724
Putian	2008	0	23.6205	22.78	768.73	13611	21857	87.69	679	7.47776
Putian	2009	0	27.7287	23.22	775.94	40302	24654	88.92	779	7.6045
Putian	2010	0	25.3307	24.69	785.48	22952	27814.6	89.67	784	7.34531
Putian	2011	0	28.5463	30.21	790.37	25264	34081.3	90.6	784	7.63724
Putian	2012	0	27.8096	32.1	797.19	25559	39830.5	91.08	829	7.29921
Putian	2013	0	25.2449	38.4	808.93	30165	43864.6	91.59	827	7.47724
Putian	2014	0	23.0567	40.5056	825.97	34092	50931.4	92.69	831	7.75813
Putian	2015	0	21.9318	41.2916	832.73	37749	52149	93.04	860	7.69742
Putian	2016	0	19.8641	43.6681	847.252	40020	56548	93.05	1274	7.35736
Putian	2017	0	20.0516	44.5264	859.356	45413	59358	94.44	1305	7.51912
Putian	2018	0	18.9099	46.149	871.46	12630	65050	94.82	1392	7.5957
Sanming	2002	0	27.4309	7.5	117	6108	12556	74.41	168	7.00317
Sanming	2003	0	27.3099	7.18	116.58	7286	13962.4	75.74	138	7.25367
Sanming	2004	0	28.7868	6.96	116.7	9116	15052.9	76.78	246	7.14387
Sanming	2005	0	27.8543	6.8	116.79	14233	16204.1	75.08	253	6.97285
Sanming	2006	0	29.5758	6.92	745.25	5100	18412.1	76.33	158	7.12677
Sanming	2007	0.439035	34.507	7.06	359.75	5350	21357.6	78.23	319	7.19076
Sanming	2008	0.439074	27.9773	7.13	117.15	6600	24181.9	79.22	320	7.30982
Sanming	2009	0.439074	27.2252	7.27	117.37	7460	27379.5	81.72	330	7.20624
Sanming	2010	0.439074	28.496	7.31	118.1	8635	30603.1	82.74	332	6.99143
Sanming	2011	0.439268	29.5101	7.31	118.36	9201	37601.8	83.88	332	7.43571
Sanming	2012	0.612518	30.9149	7.9	118.75	10300	42291.3	84.25	332	7.11673
Sanming	2013	0.612518	25.4495	8.4	121.25	12500	47378.3	84.37	346	7.13897
Sanming	2014	0.612518	24.0849	8.2455	123.67	14033	53154.9	84.9	355	7.35841
Sanming	2015	0.612518	21.9041	8.4327	123.67	15636	59166	85.28	358	7.17309
Sanming	2016	0.612518	21.4319	8.2957	124.269	17090	64324	85.19	326	7.24612
Sanming	2017	0	21.0379	8.3369	124.702	18441	71555	97.03	327	7.09564
Sanming	2018	0.612891	19.2109	9.8037	125.135	3978	79202	88.36	365	7.07891
Jinan	2002	0	64.2352	66.15	703	54189	14395.5	91.78	2926	7.84906
Jinan	2003	0	62.8107	65.1	712.44	65329	16026.5	92.32	3555	7.76993
Jinan	2004	0	60.2118	65.27	721.63	48269	17980.9	92.67	3860	8.00948
Jinan	2005	0	66.2788	78.11	730.63	54158	20865.5	92.84	4128	7.90455
Jinan	2006	0	79.5016	81.89	737.86	68253	22305.5	93.36	4301	7.31923
Jinan	2007	0	71.7603	91.98	739.7	56070	26653.9	94.14	5120	7.68263
Jinan	2008	0	71.2791	92.62	738.64	86448	31599.8	94.2	5910	7.93755
Jinan	2009	0	77.6928	95.5	737.76	98062	35661.3	94.42	6461	8.05851
Jinan	2010	0	80.6352	98.61	738.76	120903	37853.9	94.5	5907	7.97576
Jinan	2011	0	80.6127	104.67	741.89	141440	44004.4	94.6	6361	8.04141
Jinan	2012	0	71.0844	114.3	745.03	122016	48829	94.73	7251	7.88241
Jinan	2013	0	77.0203	121.8	749.97	132054	55642.3	94.56	7452	7.23709
Jinan	2014	0	72.8033	117.031	777.21	143497	62322.6	94.97	7980	7.92752
Jinan	2015	0	73.5977	107.702	782.7	157851	68997	94.99	8358	7.9036
Jinan	2016	0	64.8642	123.865	791.448	171624	77012	95.15	9060	7.90088
Jinan	2017	0	56.2051	118.274	805.201	187624	84645	97.15	9420	7.84186
Jinan	2018	0	48.3792	122.968	820.205	269218	91651	96.53	10113	8.04375
Qingdao	2002	0	47.1496	66.21	655	231214	14113.8	90.39	2416	8.40882
Qingdao	2003	0	43.4353	66.95	659.84	281480	15335.3	91.52	2816	8.31626
Qingdao	2004	0	37.7389	68.05	669.4	379917	17263.8	92.52	3254	8.18639
Qingdao	2005	0	41.3738	73.31	678.36	365625	20021	93.38	3547	8.51254
Qingdao	2006	0	50.214	76.65	670.59	365815	23458	94.26	5218	7.89431
Qingdao	2007	0	51.6216	75.67	690.65	380652	27084.2	94.62	5411	8.22021
Qingdao	2008	0	52.1178	74.42	693.71	264295	30234.5	94.96	5596	8.39743
Qingdao	2009	0	61.3169	72.98	694.95	186397	33257.2	95.26	5763	8.27298
Qingdao	2010	0	54.0892	73.07	695.61	284281	37803.5	95.11	5893	8.40435
Qingdao	2011	0	57.64	77.58	698.09	363350	43161.5	95.37	6605	8.71739
Qingdao	2012	0	48.9381	84.7	682.11	460027	49052.3	95.56	7528	8.31279
Qingdao	2013	0	54.1199	100.8	685.76	552227	55364.9	95.6	7859	7.93418
Qingdao	2014	0	56.4958	102.375	691.93	608100	62096.8	95.98	7908	8.19778
Qingdao	2015	0	52.3116	102.584	694.03	669062	69465	96.09	7940	8.14246
Qingdao	2016	0	45.6945	99.3808	701.117	700273	76616	96.29	8057	8.40221
Qingdao	2017	0	39.3795	116.132	711.753	773500	83539	98.19	8496	8.24309
Qingdao	2018	0	34.8171	116.044	725.049	580374	90840	96.78	9862	8.43299
Zibo	2002	0	60.6843	40.19	694	20021	12020.8	93.8	1721	7.98171
Zibo	2003	0	58.4658	38.08	695.76	35058	13403.8	95.09	1769	7.89489
Zibo	2004	0	56.631	37.33	698.87	36171	15083.3	95.61	1838	8.03393
Zibo	2005	0	62.392	45.98	698.69	31894	17166.4	95.81	1973	8.0835
Zibo	2006	0	70.747	44.8	700.95	36953	19929.4	96.19	2804	7.39017
Zibo	2007	0	67.3606	45.44	703.42	43205	23265.4	96.18	2364	7.81029
Zibo	2008	0	66.7327	45.9	705.15	47521	26341.7	96.45	2380	8.06204
Zibo	2009	0	74.5489	46.54	706.47	38759	29949.9	96.41	2433	8.09725
Zibo	2010	0	75.9309	47.99	708.06	44838	33896.7	96.33	2523	8.08727
Zibo	2011	0	76.0657	54.96	712.8	44971	37943.9	96.44	3381	8.18465
Zibo	2012	0	66.5961	58	710.26	50025	41998.6	96.52	3673	7.99228
Zibo	2013	0	70.1518	62.2	712.96	52700	47184.5	96.38	3684	7.35479
Zibo	2014	0	68.0685	59.6236	717.55	54419	51143.4	96.52	3864	8.00004
Zibo	2015	0	65.9591	57.7574	720.87	58790	56782	96.49	3924	7.94935
Zibo	2016	0	58.9145	56.0828	724.225	63509	61928	96.58	4171	7.98516
Zibo	2017	0	52.6511	52.9007	725.901	71385	67003	98.07	4839	7.9214
Zibo	2018	0	45.1535	50.5605	727.578	89445	71432	97.12	5210	8.1069
Zaozhuang	2002	0	63.3998	24.93	796	4661	9190.51	85.42	1850	7.73792
Zaozhuang	2003	0	64.1458	23.51	799.47	4681	10508.8	87.8	1738	7.85522
Zaozhuang	2004	0	55.3727	24.27	802.4	7801	12870.8	89.17	2089	7.97568
Zaozhuang	2005	0	61.0011	24.57	804.89	10175	14832.4	90.13	1680	7.79488
Zaozhuang	2006	0	68.4732	25.46	815.19	10328	16833.7	90.99	1023	7.51802
Zaozhuang	2007	0	74.1087	24.89	833.2	12005	21114.8	91.29	1131	7.65835
Zaozhuang	2008	0	68.3445	24.54	839.89	17652	24682.1	91.21	1272	7.87876
Zaozhuang	2009	0	73.7063	24.2	847.67	21626	26987.8	91.32	1538	7.92938
Zaozhuang	2010	0	79.7939	25.47	856.96	23900	30440.8	91.37	1756	7.96804
Zaozhuang	2011	0	75.6973	26.79	863.86	11970	34977.8	91.91	1916	8.04019
Zaozhuang	2012	0	71.0552	27.4	865.29	14241	38991	92.19	2351	7.99665
Zaozhuang	2013	0	77.3065	32.5	867.76	15850	42496.3	91.82	2381	7.31852
Zaozhuang	2014	0	71.3575	30.8205	879.34	10455	47189.3	92.54	2410	7.76132
Zaozhuang	2015	0	70.212	31.1979	893.95	9975	49673	92.41	2481	7.82054
Zaozhuang	2016	0	64.2423	28.8076	904.908	10504	53793	92.44	2565	7.74765
Zaozhuang	2017	0	60.5332	26.7674	915.863	9015	58353	93.18	2657	7.79614
Zaozhuang	2018	0	52.5397	21.9316	926.819	10760	63410	93.47	2786	7.92889
Yantai	2002	0	36.0071	30.43	470	120493	12033.6	87.8	1163	8.60589
Yantai	2003	0	34.3826	31.05	469.82	204995	13428.5	88.9	1765	8.47308
Yantai	2004	0	31.1608	34.04	470.55	185661	15509.5	89.27	1816	8.44474
Yantai	2005	0	30.8837	42.73	471.25	254976	18765.1	90.19	2097	8.76229
Yantai	2006	0	38.8323	44.85	472.85	215493	22166.5	91.02	2077	8.25433
Yantai	2007	0	40.645	48.52	473.93	117219	25099.5	91.7	2137	8.41426
Yantai	2008	0	47.0024	44.02	474.09	105786	28717.3	91.98	2250	8.59783
Yantai	2009	0	50.304	48.05	474.32	108503	31200.2	92.28	2744	8.57421
Yantai	2010	0	42.0505	50.39	473.69	115334	34193.9	92.33	3034	8.58556
Yantai	2011	0	44.0658	58.16	474.15	133891	37789.5	92.63	3335	8.92231
Yantai	2012	0	38.2541	56.2	473.08	141037	41625.7	92.86	3405	8.55269
Yantai	2013	0	38.8066	56.8	470.09	160597	48088.8	92.5	3244	8.21438
Yantai	2014	0	45.3293	59.0524	471.71	176903	52809.7	92.89	3396	8.40275
Yantai	2015	0	39.1444	55.9538	471.41	191638	59906	93.16	3516	8.27928
Yantai	2016	0	33.7905	55.439	472.856	206173	64219	93.25	3986	8.64394
Yantai	2017	0	31.0941	52.1097	472.134	214651	68979	97.29	5722	8.42334
Yantai	2018	0	27.1044	51.9947	472.134	266368	74653	93.49	6240	8.64477
Weifang	2002	0	55.6343	21.18	534	25898	9845.23	83.19	1375	8.15227
Weifang	2003	0	51.5713	20.73	534.53	50331	10780.8	84.47	2016	8.07129
Weifang	2004	0	48.4125	21.98	536.38	101618	12299.2	85.53	2309	8.08616
Weifang	2005	0	52.9051	26.7	532.46	50816	13915.6	86.31	2442	8.25089
Weifang	2006	0	61.8099	27.47	534.39	68732	15603.8	87.69	2579	7.54254
Weifang	2007	0	61.8867	26.2	536.79	61971	18904.5	88.45	2583	7.97083
Weifang	2008	0	61.6377	25.55	538.88	48495	23721.4	88.7	2585	8.195
Weifang	2009	0	71.9727	25.67	537.6	67777	28803.7	88.85	2526	8.18643
Weifang	2010	0	68.8243	26.75	541.38	72145	33710.6	89.31	3094	8.21562
Weifang	2011	0	70.3358	22.6	543.65	72159	36646.1	89.86	3251	8.40075
Weifang	2012	0	60.0163	32.1	544.43	76812	40966.4	90.27	3337	8.11456
Weifang	2013	0	64.9471	36.8	546.91	81021	46097.3	90.2	3449	7.55427
Weifang	2014	0	65.4603	35.69	550.28	898031	51231.3	90.47	3590	8.07542
Weifang	2015	0	64.6908	34.8504	553.8	100116	57148	91.2	3666	8.01637
Weifang	2016	0	53.6835	35.6877	558.137	106431	61815	91.2	3715	8.13119
Weifang	2017	0	49.6718	34.468	562.473	115439	68139	97.14	3715	8.04649
Weifang	2018	0	43.2765	34.1172	566.19	131917	70054	91.69	4274	8.21528
Taian	2002	0	68.9642	15.15	704	5620	9261.72	85.29	1173	7.84906
Taian	2003	0	67.7373	13.73	705.55	15017	10401	86.61	1342	7.76993
Taian	2004	0	61.7211	12.88	708.52	30544	11955.3	87.18	1421	8.00948
Taian	2005	0	66.2549	15.82	709.59	26403	13379.6	87.35	1903	7.90455
Taian	2006	0	79.8802	18.76	710.77	7489	15264.1	88.58	1912	7.31923
Taian	2007	0	76.5408	15.49	711.93	7608	17908	89.17	1981	7.68263
Taian	2008	0	73.9348	16.18	714.66	16783	21842.8	89.36	902	7.93755
Taian	2009	0	80.026	17.37	716.09	8761	25630.1	90.07	987	8.05851
Taian	2010	0	83.701	18.92	717.61	11925	30904.2	90.48	1216	7.97576
Taian	2011	0	81.5077	21.95	720.83	10019	35500.7	90.67	1542	8.04141
Taian	2012	0	74.0309	22.3	720.01	16982	39987.4	90.85	1566	7.88241
Taian	2013	0	81.6231	25	719.92	35122	44829.2	90.68	1680	7.23709
Taian	2014	0	78.1525	25.0673	724.45	41314	48323.8	91.33	1710	7.92752
Taian	2015	0	76.3712	24.8542	729.19	49564	51835	91.47	1739	7.9036
Taian	2016	0	68.9471	25.9302	733.058	51605	55493	91.53	2783	7.90088
Taian	2017	0	59.8751	25.4329	735.635	57964	59653	93.85	2894	7.84186
Taian	2018	0	51.3148	20.307	738.212	69286	61508	92.18	3041	8.04375
Linyi	2002	0	57.2826	16.64	587	10179	9103.21	82.96	745	7.80456
Linyi	2003	0	55.1787	15.91	588.37	24255	9885.02	85.07	1056	7.8695
Linyi	2004	0	49.2753	15.74	590.69	48560	11116.9	85.47	2346	7.97533
Linyi	2005	0	56.6029	22.86	592.16	26711	13457.4	86.22	2458	7.96675
Linyi	2006	0	63.4054	23.01	594.82	33493	15830	87.28	2267	7.36254
Linyi	2007	0	66.0714	22.17	598.01	42505	19127.5	87.56	2788	7.72257
Linyi	2008	0	61.7277	22.45	602.07	30314	24101.5	87.95	2991	7.9434
Linyi	2009	0	68.1739	23.16	605.86	30515	27666.8	87.9	3251	7.98202
Linyi	2010	0	70.7311	24.26	623.98	32660	31724	89	3722	7.9701
Linyi	2011	0	69.6485	26.23	628.79	26885	37445.6	89.93	3890	8.10813
Linyi	2012	0	63.094	32.1	630.43	23531	42137.9	90.33	3776	7.96981
Linyi	2013	0	68.7124	45.2	634.3	30870	41897	90.54	3979	7.28456
Linyi	2014	0	69.0199	41.5268	647.56	34027	49310.8	90.45	4037	7.81207
Linyi	2015	0	65.2632	40.5876	653.83	14230	56312	90.79	4146	7.81747
Linyi	2016	0	57.8775	41.9572	663.719	22768	60039	91.09	4172	7.81457
Linyi	2017	0	52.8325	40.4631	675.935	18230	63440	98.16	4260	7.83293
Linyi	2018	0	46.0907	38.473	686.406	23373	67679	92.16	4477	7.97403
Dongying	2002	0	54.6471	25.8	221	10102	19172.7	93.9	1138	8.67007
Dongying	2003	0	56.5643	26.14	223.16	26334	21182.2	94.63	1730	8.15225
Dongying	2004	0	54.8667	26.21	225.71	20171	24264.7	95.2	1740	8.30326
Dongying	2005	0	58.7612	27.95	227.82	21129	26007.8	95.87	1764	8.40007
Dongying	2006	0	67.1336	26.16	229.48	13933	27609.6	96.33	1655	7.75379
Dongying	2007	0.128865	62.6148	26.17	231.09	15617	30132.6	96.36	1679	7.83218
Dongying	2008	0.128802	66.5415	26.81	232.2	17961	33674.7	96.59	1715	8.5039
Dongying	2009	0.128895	70.5886	28.01	232.98	16506	36920.3	96.37	1819	8.29874
Dongying	2010	0.280527	70.8569	29.22	233.33	20975	41197.8	96.3	1858	8.32033
Dongying	2011	0.279735	72.6728	32.28	233.91	14035	45608.4	96.29	1906	8.57054
Dongying	2012	0.125084	60.49	33	233.27	16232	50194.2	96.52	2022	8.24539
Dongying	2013	0.125084	68.0289	34.4	226.85	19335	56811.6	96.39	2267	7.93912
Dongying	2014	0.125186	65.9466	34.05	229.39	21510	60773.7	96.62	2296	7.91466
Dongying	2015	0.126902	65.831	30.1396	231.71	22194	67466	96.59	2357	7.86694
Dongying	2016	0.127002	54.6427	35.3533	234.138	22304	73129	96.5	2760	8.41212
Dongying	2017	0.127002	49.9942	32.4908	236.564	23223	76938	98	2778	8.00931
Dongying	2018	0.276635	42.3559	30.8308	238.991	15773	89503	96.47	2815	8.51368
Jining	2002	0	70.9764	14.3	746	8840	10837.8	83.58	672	7.67183
Jining	2003	0	71.4975	14.3	747.67	23020	11987	85.6	789	7.74164
Jining	2004	0	62.7634	13.82	750.87	35887	13515.3	86.16	942	7.93272
Jining	2005	0	66.5125	14.47	719.83	24797	15639.9	86.29	953	7.75758
Jining	2006	0	78.889	15.9	725.24	35822	18988.7	87.15	1480	7.38838
Jining	2007	0	81.1573	16.38	730.99	41667	23752.3	87.7	1650	7.64578
Jining	2008	0	75.8765	21.6	734.99	38778	27983.4	87.9	1688	7.80403
Jining	2009	0	80.762	20.87	742.64	41600	30996	87.92	1757	7.98539
Jining	2010	0	88.2206	22.06	738.01	45780	35820.8	87.4	1898	7.91676
Jining	2011	0	83.6295	22.38	741.47	73306	39251.5	87.88	2761	7.95878
Jining	2012	0	76.5719	26.1	741.56	77008	44526.5	88.34	3484	7.80946
Jining	2013	0	88.1409	39.1	749.53	83015	46490.6	88.04	4241	7.25922
Jining	2014	0	78.9295	37.8774	760.42	88648	50435.5	88.65	4456	7.7937
Jining	2015	0	76.4233	36.6694	766.51	91698	54077	88.68	4456	7.85729
Jining	2016	0	71.3841	35.9947	774.467	50657	57362	88.83	4565	7.79182
Jining	2017	0	62.9066	35.2512	780.656	59423	61909	94.56	5011	7.78182
Jining	2018	0	54.8179	35.3482	787.729	22181	66160	90.04	5378	7.94128
Weihai	2002	0	28.7863	15.94	456	60104	10230.2	87.19	818	8.8061
Weihai	2003	0	29.713	17.22	455.54	109820	11215.7	88.94	879	8.64572
Weihai	2004	0	28.0879	18.5	456.94	112416	13200.6	90.2	1039	8.64184
Weihai	2005	0	26.4352	20.35	458.22	138011	15783.3	90.76	1273	8.95503
Weihai	2006	0	33.2247	20.25	438.45	130542	18165.9	91.48	1637	8.40544
Weihai	2007	0	34.6839	19.25	440.61	133686	21123	91.93	1668	8.56264
Weihai	2008	0	38.9183	19.38	442.66	52615	24122.3	92.57	1705	8.82163
Weihai	2009	0	41.7126	19.97	436.38	55037	27370.6	92.57	1778	8.7664
Weihai	2010	0	33.2752	20.93	437.48	55502	31913	92.08	1801	8.72971
Weihai	2011	0	33.2297	25.72	437.88	72708	35375.6	91.89	1812	9.1022
Weihai	2012	0	29.0392	25.4	437.42	80013	38800.2	92.3	1826	8.72319
Weihai	2013	0	29.1693	26.5	438.56	92018	43674.5	92.02	1910	8.35022
Weihai	2014	0	37.2904	36.285	439.45	101220	48728	92.56	2981	8.51666
Weihai	2015	0	30.2339	37.2141	439.88	112018	53494	92.77	3105	8.43161
Weihai	2016	0	25.9804	38.9985	441.532	121145	57812	92.86	3179	8.81151
Weihai	2017	0	23.4734	38.6292	441.532	128582	62344	94.3	3252	8.58322
Weihai	2018	0	21.7343	35.4483	443.256	85620	66733	92.28	3342	8.81181
Rizhao	2002	0	51.5127	9.53	523	5583	9308.28	79.58	675	7.96965
Rizhao	2003	0	46.2419	9.54	524.44	13272	10226.8	81.47	1061	8.00369
Rizhao	2004	0	42.5419	10.22	528.21	10722	11817.8	83.86	1158	8.00696
Rizhao	2005	0	48.6876	11.79	530.53	16169	13042.3	83.72	1215	8.09684
Rizhao	2006	0	54.6103	11.25	531.83	13556	15934	85.39	1250	7.49317
Rizhao	2007	0	57.223	12.06	533.67	22956	20006.8	86.31	1291	7.84615
Rizhao	2008	0	52.7332	12.94	530.56	51273	24134	89.3	1385	8.04409
Rizhao	2009	0	64.7022	12.82	534.33	36376	28383.6	89.9	1495	8.05564
Rizhao	2010	0	59.4519	13.52	538.37	34936	33522.2	90.22	1561	8.06829
Rizhao	2011	0	63.381	13.71	540.45	38000	36958.8	90.77	1285	8.28825
Rizhao	2012	0	54.4228	14.1	538.71	42122	39931.3	91.3	1321	8.03965
Rizhao	2013	0	59.9082	20.4	541.39	52991	43944.9	91.24	1792	7.44751
Rizhao	2014	0	60.5465	19.3859	548.46	57301	49850.1	91.36	1981	7.88818
Rizhao	2015	0	59.8147	19.363	552.34	57849	54734	91.58	2055	7.87497
Rizhao	2016	0	51.2154	19.5207	559.806	57858	59095	91.85	1794	7.95585
Rizhao	2017	0	45.4395	20.2748	567.27	62610	63418	94.34	1871	7.93259
Rizhao	2018	0	39.4699	20.1788	572.868	21202	71548	92.44	1926	8.06894
Laiwu	2002	0	42.189	13.33	552	2806	11308.7	89.86	649	7.84906
Laiwu	2003	0	56.2864	13.15	551.56	6156	13243.5	90.97	1226	7.76993
Laiwu	2004	0	44.5942	13.05	553.38	7912	15726.9	92.33	1297	8.00948
Laiwu	2005	0	57.1112	14.06	553.78	10560	18288.6	92.81	1436	7.90455
Laiwu	2006	0	64.0258	14.42	555.92	10639	21001.6	93.3	1359	7.31923
Laiwu	2007	0	71.462	13.73	558.1	13087	25929.8	93.84	1361	7.68263
Laiwu	2008	0	60.3769	13.87	560.57	14500	28773.3	93.86	1363	7.93755
Laiwu	2009	0	58.0181	13.27	562.69	8874	31596.7	93.56	1364	8.05851
Laiwu	2010	0	67.4945	13.94	564.07	9770	36615.4	92.93	1367	7.97576
Laiwu	2011	0	57.3222	17.04	565.23	10016	37750.5	93.27	1369	8.04141
Laiwu	2012	0	58.0844	17.4	562.33	12006	41097.9	93	1369	7.88241
Laiwu	2013	0	65.7414	19.1	563.31	12134	47479.4	92.45	1675	7.23709
Laiwu	2014	0	57.3583	19.521	569.1	6123	48710.9	92.33	1757	7.92752
Laiwu	2015	0	61.4115	17.9247	569.9	13471	49713	92.08	1791	7.9036
Laiwu	2016	0	63.9772	16.7841	574.354	15291	55014	92.16	1827	7.90088
Laiwu	2017	0	62.213	16.5117	574.354	22959	59740	93.8	1830	7.84186
Laiwu	2018	0	56.9315	16.6107	574.354	1077	68637	94	1875	8.04375
Dezhou	2002	0	67.9434	10.55	525	10153	7461.08	79.8	500	7.81095
Dezhou	2003	0	71.345	10.5	527.25	33592	8320.84	81.57	549	7.53447
Dezhou	2004	0	65.6297	10.45	530.42	30724	9303.15	82.79	660	7.91682
Dezhou	2005	0	74.6617	11.78	533.63	10025	10778.7	84.72	897	7.57804
Dezhou	2006	0	92.6987	10.87	538.67	10049	12652.1	85.97	996	7.20193
Dezhou	2007	0	77.0676	11.03	542.36	13584	15776.2	86.56	1019	7.33718
Dezhou	2008	0	82.8485	10.48	544.8	16415	18587.2	87.88	1060	7.79766
Dezhou	2009	0	79.7584	11.44	549.45	13877	21647.4	87.06	1101	7.93272
Dezhou	2010	0	82.7462	11.11	550.58	11841	24262.3	87.3	1230	7.65194
Dezhou	2011	0	93.0273	11.98	556.18	19033	28398.8	88.23	1109	7.90176
Dezhou	2012	0	76.855	11.5	557.67	21093	33477.4	89.04	1360	7.68014
Dezhou	2013	0	95.1542	16.8	558.91	21472	38799.8	88.88	1438	7.16246
Dezhou	2014	0	82.4121	20.6715	563.04	15655	43203.2	89.58	2846	7.66001
Dezhou	2015	0	83.1439	19.958	566.71	11875	48589	89.69	2872	7.68413
Dezhou	2016	0	72.6517	20.0164	572.504	12099	54390	89.9	2904	7.81142
Dezhou	2017	0	59.4134	19.3055	574.435	13021	58912	95.23	2917	7.60599
Dezhou	2018	0	53.7367	17.9238	577.332	20774	62690	90.53	2932	7.97391
Liaocheng	2002	0	72.9213	9.17	644	6004	8742.42	74.4	985	7.68951
Liaocheng	2003	0	72.2115	9.85	646.88	12203	9841.2	77.87	1301	7.53108
Liaocheng	2004	0	65.2407	9.75	649.97	16844	10820.3	79.69	2470	7.85726
Liaocheng	2005	0	72.2635	9.93	653.47	10943	11714.5	81.28	2090	7.51318
Liaocheng	2006	0	93.9784	10.76	657.28	6945	14119.8	83.5	1312	7.27824
Liaocheng	2007	0	79.5211	10.99	667.3	10308	15879.3	84.93	1350	7.39709
Liaocheng	2008	0	82.6791	10.9	672.08	11864	18178.4	85.07	1673	7.67867
Liaocheng	2009	0	80.3707	10.9	678.95	16922	21382	85.59	1700	7.91776
Liaocheng	2010	0	84.6696	9.52	686.58	10064	25783.3	86.34	1773	7.65788
Liaocheng	2011	0	95.6575	11.05	694.27	11351	29764	87.32	1801	7.82706
Liaocheng	2012	0	80.3553	12	683.04	11521	33690.5	87.99	1889	7.51468
Liaocheng	2013	0	94.9776	15.2	665.09	16302	37701.3	88.11	2115	7.1342
Liaocheng	2014	0	86.8331	15.11	681.36	10629	42237.1	87.91	2263	7.6242
Liaocheng	2015	0	87.3494	15.2274	692.34	5680	48070	88.12	2351	7.6683
Liaocheng	2016	0	76.8406	16.1683	704.586	6721	55223	88.17	2392	7.75923
Liaocheng	2017	0	66.1697	17.4343	712.378	10299	60034	89.59	2376	7.62891
Liaocheng	2018	0	60.2644	18.8777	717.943	3220	65436	90.14	2424	7.84685
Guangzhou	2002	0	33.6411	162.72	969	228386	26219.5	96.57	6194	7.51495
Guangzhou	2003	0	38.9532	174.11	975.5	258076	28804.8	96.86	6563	7.59546
Guangzhou	2004	0	43.3082	180.53	992.24	240062	31592.9	97.19	7706	7.63326
Guangzhou	2005	0	44.1067	187.25	1009.59	264882	34327.7	97.47	8325	7.48678
Guangzhou	2006	0	43.2431	193.16	1023.24	292339	36769.6	97.61	8663	7.69344
Guangzhou	2007	0	45.2403	208.33	1040.46	328579	40561	97.89	9000	7.71762
Guangzhou	2008	0	46.3808	209.76	1054.8	362277	45702	97.96	9305	7.76397
Guangzhou	2009	0	43.3801	219.6	1068.9	377339	49518.1	98.11	9502	7.74017
Guangzhou	2010	0	40.8424	229.08	1084.4	397862	54494.1	98.25	9731	7.274
Guangzhou	2011	0	40.873	286.03	1095.75	427000	57473.6	98.35	10050	7.93301
Guangzhou	2012	0	36.6635	302.9	1106.13	474312	67515	98.42	10140	7.48454
Guangzhou	2013	0	36.2478	303.7	1119.6	480385	73749.7	98.52	10241	7.52307
Guangzhou	2014	0	36.3376	305.213	1133.2	510707	74246.1	98.69	10414	7.78083
Guangzhou	2015	0	30.8945	320.313	1148.78	541634	81171	98.75	11230	7.67896
Guangzhou	2016	0	29.1751	325.234	1170.3	570120	89096	98.78	11525	7.47352
Guangzhou	2017	0	29.3682	329.17	1207.96	628947	98612	98.91	13013	7.47153
Guangzhou	2018	0	26.7856	348.645	1248.32	661108	111839	99.02	18743	7.53445
Shenzhen	2002	0	31.1202	102.64	715	319100	28217.9	99.16	3405	7.82718
Shenzhen	2003	0	33.467	109.17	772.81	362300	31052.6	99.43	7138	7.87542
Shenzhen	2004	0	36.7194	137.04	845.52	361226	31928.1	99.59	7216	7.78747
Shenzhen	2005	0	39.6373	166.68	932.02	296900	32476	99.8	7277	7.65819
Shenzhen	2006	0	38.1621	186.21	1007.83	326900	35107.9	99.88	12597	7.82038
Shenzhen	2007	0	39.0869	195.08	1087.46	366220	38797.4	99.9	8322	7.84806
Shenzhen	2008	0	39.2651	200.4	1167.79	403018	43731.5	99.91	8630	7.83935
Shenzhen	2009	0	40.5346	222	1234.74	416001	46715.2	99.92	8864	7.9169
Shenzhen	2010	0	33.5204	253.02	1304.57	429724	50455	99.93	8941	7.56634
Shenzhen	2011	0	39.8302	263.71	1344.88	459921	55142.2	99.94	9080	8.04533
Shenzhen	2012	0	31.3364	280	1440.26	522944	59009.6	99.95	10629	7.61846
Shenzhen	2013	0	32.4914	457.4	1554.68	546789	77749.1	99.96	11496	7.76312
Shenzhen	2014	0	31.0389	458.476	1663.55	580469	73492.4	99.97	11633	8.04657
Shenzhen	2015	0	26.5612	459.965	1777.67	649733	81034	99.96	11838	7.93134
Shenzhen	2016	0	23.7594	456.233	1927.89	673227	89757	99.96	11920	7.63912
Shenzhen	2017	0	26.3351	463.794	2178.27	740126	100173	99.91	12151	7.74262
Shenzhen	2018	0	23.8114	486.489	2278.42	820301	111709	99.91	11849	7.83444
Shantou	2002	0	29.6511	19.53	2323	15820	13565	90.61	1023	7.56562
Shantou	2003	0	27.7667	28.72	2348.06	20190	11959.9	91.1	1437	7.65438
Shantou	2004	0	28.6044	29.22	2362.02	7828	15842.8	91.56	1485	7.54871
Shantou	2005	0	30.7455	29.66	2380.28	10619	17391	93.17	2358	7.40378
Shantou	2006	0	32.2955	30.25	2399.95	13960	18954.2	93.97	2388	7.51548
Shantou	2007	0	31.8731	30	2426.45	17162	21561.2	94.46	2423	7.61898
Shantou	2008	0	30.0226	31.14	2454.31	19398	23086	94.58	2452	7.5948
Shantou	2009	0	34.0155	31.13	2474.47	20413	25386.8	94.51	2479	7.68811
Shantou	2010	0	28.3967	31.75	2539.29	25553	27740.9	94.66	2492	7.43705
Shantou	2011	0	35.5149	35.06	2565.12	34563	32785.1	94.22	2493	7.76263
Shantou	2012	0	29.5856	52.5	2581.78	13051	37716.1	94.35	2497	7.3806
Shantou	2013	0	28.4851	55	2616.23	14822	42646.6	94.43	2500	7.53757
Shantou	2014	0	28.9079	54.5166	2648.11	17813	45938.1	94.65	2500	7.82944
Shantou	2015	0	26.2261	54.2213	2501.14	21766	52299	94.82	2508	7.63944
Shantou	2016	0	24.0888	56.9444	2542.06	9085	55867	94.85	2522	7.3961
Shantou	2017	0	23.187	59.1501	2569.35	35535	61819	95.56	2626	7.44133
Shantou	2018	0	21.8237	58.4894	2587.54	9637	38899	95.6	2730	7.53566
Zhanjiang	2002	0	28.2366	15.31	567	11130	10519.7	74.46	476	7.95018
Zhanjiang	2003	0	25.7941	16.12	572.48	18012	12035	78.61	598	7.91443
Zhanjiang	2004	0	33.1422	16.37	574.08	7136	13402.2	79.51	692	8.02855
Zhanjiang	2005	0	27.5597	17.05	575.78	3896	15077	77.97	692	7.90941
Zhanjiang	2006	0	32.5556	17.02	590.59	5288	16947.2	78.44	628	7.9584
Zhanjiang	2007	0	36.4757	16.46	563.32	15145	19885.5	77.51	1393	8.03328
Zhanjiang	2008	0	34.7311	17.05	570.04	17379	21809.6	77.42	1430	7.91993
Zhanjiang	2009	0	32.2706	16.83	611.93	2926	23943.3	78.45	1558	8.04383
Zhanjiang	2010	0	30.0265	17.14	588.11	3672	26789.7	79.41	1609	7.61676
Zhanjiang	2011	0	41.5844	18.31	598.89	5319	29821.1	79.76	1610	8.2424
Zhanjiang	2012	0	29.7985	19.3	589.25	8726	33963.2	79.31	2514	7.75364
Zhanjiang	2013	0	32.6856	23.1	606.46	13183	40534.2	79.54	972	7.89625
Zhanjiang	2014	0	27.9096	23.5805	617.6	15027	45453.1	80.99	1035	7.99347
Zhanjiang	2015	0	25.3323	23.2944	620.62	15716	50177	80.9	1282	8.00193
Zhanjiang	2016	0	24.2969	23.8015	629.571	6312	55565	80.75	1312	7.83792
Zhanjiang	2017	0	26.4197	23.0591	632.587	8095	62094	94.62	1325	7.85896
Zhanjiang	2018	0	23.0266	23.7801	639.373	8529	70118	82.26	1418	7.92959
Shaoguan	2002	0	32.3745	11.58	171	26501	12146	78.96	182	7.08919
Shaoguan	2003	0	34.3204	11	171.25	30498	13974.7	80.7	404	7.34439
Shaoguan	2004	0	35.7378	11.96	172.41	37220	16386.2	81.85	504	7.28614
Shaoguan	2005	0	37.0965	11.71	172.59	10577	18029.8	82.47	323	7.25114
Shaoguan	2006	0	36.2209	13	174.23	11943	20033.7	84.17	603	7.44201
Shaoguan	2007	0.333835	38.8077	14.39	174.7	15010	23046.7	85.81	622	7.52591
Shaoguan	2008	0.333771	36.166	14.52	174.99	18220	25966.5	85.76	521	7.62805
Shaoguan	2009	0.333771	35.5095	16.03	176.32	18950	28273.1	85.91	586	7.44376
Shaoguan	2010	0.333552	38.7739	16.01	177.71	21236	31872.5	85.96	620	7.21014
Shaoguan	2011	0.333406	35.2564	16.37	178.55	23790	35828.9	86.15	620	7.75083
Shaoguan	2012	0.343773	36.1397	18.1	176.83	17169	40128.3	86.42	835	7.37083
Shaoguan	2013	0.341996	34.3464	21	178.15	18935	44902.2	87	728	7.34637
Shaoguan	2014	0.341782	33.0869	20.21	178.76	19061	49063.3	87.38	735	7.59369
Shaoguan	2015	0.341782	28.6315	18.8847	179.23	4807	54923	86.81	748	7.5555
Shaoguan	2016	0.341782	28.467	18.4569	181.394	5062	61465	86.24	791	7.32947
Shaoguan	2017	0.330763	25.7392	18.0479	181.937	5283	65739	96.06	830	7.25944
Shaoguan	2018	0.330763	24.4934	17.7081	183.023	7352	75531	88.39	829	7.17464
Zhuhai	2002	0	32.7202	31	466	69800	18503.5	96.02	1716	8.12539
Zhuhai	2003	0	36.989	35.86	485.9	94153	19201.6	96.19	1927	8.1422
Zhuhai	2004	0	42.5092	41.28	510.49	51007	20086.3	96.4	2511	8.09381
Zhuhai	2005	0	42.6205	48.93	531.06	66610	21653.7	96.96	2628	7.96709
Zhuhai	2006	0	43.1519	52.05	548.82	82414	23773.4	97.18	3482	8.02859
Zhuhai	2007	0	44.3221	53.52	567.22	102888	26611.5	97.1	2649	8.12169
Zhuhai	2008	0	46.1427	55.87	584.83	114224	29127.2	97.07	2744	8.04446
Zhuhai	2009	0	44.5749	58.81	603.47	118030	31760.7	97.22	3338	8.17461
Zhuhai	2010	0	35.5486	63.15	612.16	122351	34407.8	97.32	3385	7.88185
Zhuhai	2011	0	43.6879	67	619.58	133764	41055.6	97.4	3390	8.2484
Zhuhai	2012	0	36.421	65.4	618.04	144682	48484.8	97.41	3007	7.86852
Zhuhai	2013	0	35.7171	74.6	654.83	168730	56240.1	97.41	4633	8.05124
Zhuhai	2014	0	33.4371	75.2804	639.33	193099	62579.6	97.65	5101	8.33539
Zhuhai	2015	0	28.0101	74.2715	646.65	217789	67958	97.77	6099	8.21568
Zhuhai	2016	0	24.8597	73.1231	663.972	229466	74931	98.04	6123	7.89457
Zhuhai	2017	0	29.0594	76.1979	687.067	243304	81014	98.17	6123	8.08325
Zhuhai	2018	0	24.9784	77.6015	733.256	239193	87032	98.28	3630	8.12334
Foshan	2002	0	38.4509	46.6	889	98355	15871.5	93.87	2619	7.69143
Foshan	2003	0	44.4632	46.98	894.59	122508	17641.6	94.37	1637	7.67546
Foshan	2004	0	49.2366	48.99	911.88	172453	19559.5	95.03	1710	7.76712
Foshan	2005	0	48.9445	51.02	921.21	92868	22116.9	96.82	1791	7.58252
Foshan	2006	0	50.3867	52.56	932.81	113700	25190.7	97.42	1882	7.75745
Foshan	2007	0	51.0718	54.65	938.36	157285	28331.4	97.72	2100	7.80174
Foshan	2008	0	52.2525	55.1	946.83	180650	31044.1	97.8	2182	7.80428
Foshan	2009	0	47.3746	55.48	955.38	187367	31044.1	98.01	2295	7.82039
Foshan	2010	0	45.5491	56.07	976.54	196749	37081.7	98.14	2254	7.3323
Foshan	2011	0	47.9002	60.68	986.83	215440	40664.9	98.2	3194	7.96397
Foshan	2012	0	43.0054	65	994.34	234984	46205.2	98.03	3517	7.53058
Foshan	2013	0	40.1178	174.2	1004.77	252089	50355.3	98.02	3622	7.6266
Foshan	2014	0	41.3297	173.574	1015.3	265588	55678.4	98.2	3730	7.93941
Foshan	2015	0	33.3843	170.039	1024.22	237728	61810	98.3	3842	7.86028
Foshan	2016	0	31.9228	171.723	1053.19	147167	67187	98.32	3957	7.53317
Foshan	2017	0	35.7754	165.162	1105.85	162349	72712	98.58	4075	7.64493
Foshan	2018	0	30.2878	163.33	1150.61	167864	80288	98.55	4197	7.73129
Jiangmen	2002	0	36.1765	17.45	400	73546	11169.1	89.38	926	7.95383
Jiangmen	2003	0	41.1759	17.12	400.36	84935	12405.1	89.93	1019	7.98742
Jiangmen	2004	0	47.964	17.49	404.08	51205	13736.6	90.81	1084	7.99025
Jiangmen	2005	0	44.6589	17.63	404.82	60624	15030.1	91	1262	7.82664
Jiangmen	2006	0	47.2191	18.96	405.97	67799	16658.7	91.86	1567	7.91694
Jiangmen	2007	0	46.6022	22.7	407.06	78334	19376.3	91.62	1646	7.98194
Jiangmen	2008	0	48.2322	22.86	408.69	91680	21674.4	91.93	1673	7.92161
Jiangmen	2009	0	44.905	22.09	411.96	103667	21674.4	92.22	1865	8.0199
Jiangmen	2010	0	41.3992	23.1	409.97	110849	37495.6	92.55	1942	7.66006
Jiangmen	2011	0	47.4706	30.15	414.26	78914	31910.5	92.44	1961	8.11219
Jiangmen	2012	0	40.3173	31.9	412.2	86985	37985.3	92.05	2196	7.72137
Jiangmen	2013	0	38.4168	31.1	413.47	92304	42849	92.06	2228	7.89777
Jiangmen	2014	0	38.1619	32.2253	413.88	85377	48168	91.93	2413	8.22481
Jiangmen	2015	0	31.3637	32.3061	411.36	87941	54106	92.21	1937	8.12331
Jiangmen	2016	0	28.3786	33.2539	414.344	47634	61366	92.19	1945	7.7534
Jiangmen	2017	0	32.9334	32.1139	416.448	51096	66107	96.61	2024	7.98118
Jiangmen	2018	0	27.375	35.6152	419.602	73429	71371	93.05	2710	8.01682
Maoming	2002	0	31.6697	9.04	577	8893	10382.1	72.93	240	7.68775
Maoming	2003	0	30.9815	8.62	583.1	10103	12439.2	73.6	244	7.75214
Maoming	2004	0	37.1676	9.09	585.26	5864	14530.6	74.56	245	7.85731
Maoming	2005	0	33.0659	9.72	592.89	3890	16106.2	75.64	320	7.6807
Maoming	2006	0	36.7745	10.75	612.31	2966	17150.4	76.92	357	7.77939
Maoming	2007	0	38.5296	9.77	625.27	5007	19887.6	80.64	360	7.73193
Maoming	2008	0	39.5137	9.58	633.33	5565	22039.1	81.16	391	7.68786
Maoming	2009	0	36.3696	9.59	641.74	3150	24258.2	80.47	435	7.82441
Maoming	2010	0	34.0676	9.42	652.09	3099	25810	81.6	487	7.26785
Maoming	2011	0	45.38	12.86	664.43	3533	30583.3	81.71	507	7.88516
Maoming	2012	0	34.3424	13.2	655.49	8005	36667.2	82.23	531	7.41807
Maoming	2013	0	33.4229	16.1	663.13	11470	42888.3	82.73	536	7.67827
Maoming	2014	0	31.0504	23.4245	675.93	15574	48095.2	84.5	648	8.01161
Maoming	2015	0	28.2777	23.1126	687.72	17191	53036	84.26	703	7.89432
Maoming	2016	0	25.4099	23.8305	699.099	7548	57059	83.47	718	7.52795
Maoming	2017	0	26.3873	26.1351	703.474	7406	61442	89.36	779	7.67536
Maoming	2018	0	23.1138	25.6215	709.598	2417	67843	83.98	652	7.79411
Zhaoqing	2002	0	36.0561	10.02	263	54551	11184.2	72.23	343	7.35284
Zhaoqing	2003	0	37.4004	9.81	264.3	68202	13069.4	71.18	365	7.45194
Zhaoqing	2004	0	42.6066	9.84	265.25	48213	14914.9	72.46	405	7.5202
Zhaoqing	2005	0	43.4138	11.39	266.88	60288	16718.8	68.54	425	7.3626
Zhaoqing	2006	0	44.5714	11.43	272.38	67180	18415.3	71.36	601	7.57862
Zhaoqing	2007	0	44.4776	13.21	266.74	77496	20834.8	76.44	692	7.5923
Zhaoqing	2008	0	43.5794	13.04	271.1	85833	23387.3	77.35	750	7.65534
Zhaoqing	2009	0	40.0384	13.27	273.35	88795	26320	80.82	788	7.68544
Zhaoqing	2010	0	42.5611	13.64	273.16	93388	30113.6	82.48	869	7.15238
Zhaoqing	2011	0	42.6419	15.33	276.06	102893	34115.2	82.91	1013	7.76139
Zhaoqing	2012	0	41.0545	16.3	287.15	115159	39155	83.68	1014	7.31695
Zhaoqing	2013	0	35.6532	19.3	288.64	124109	44656.5	84.19	1062	7.43907
Zhaoqing	2014	0	36.2182	14.527	291.27	133317	49050.8	85.26	1124	7.7486
Zhaoqing	2015	0	31.0556	21.3192	294.14	139447	54469	85.37	1444	7.62707
Zhaoqing	2016	0	29.9798	27.103	298.167	37049	59591	84.79	1498	7.31306
Zhaoqing	2017	0	31.4259	25.277	299.51	18135	65227	92.19	1513	7.34712
Zhaoqing	2018	0	26.4627	25.4997	302.196	94405	71451	84.2	1606	7.42453
Huizhou	2002	0	28.471	17.37	254	108208	11317.1	85.95	572	7.82718
Huizhou	2003	0	31.3418	37.49	256.64	140703	13266.2	87.64	877	7.87542
Huizhou	2004	0	34.615	40.3	262.79	63228	13855.5	87.89	810	7.78747
Huizhou	2005	0	37.4545	50.13	266.7	104187	16017.4	90.65	832	7.65819
Huizhou	2006	0	35.7311	52	274.61	104518	17464	91.65	853	7.82038
Huizhou	2007	0	35.5369	55.42	280.42	122815	19644.1	92.92	1218	7.84806
Huizhou	2008	0	36.7283	54.06	285.75	135249	22728.8	92.97	1433	7.83935
Huizhou	2009	0	36.9917	56.34	290.7	139484	25787	93.62	1492	7.9169
Huizhou	2010	0	33.5532	58.73	297.35	143761	29597.6	94.08	1882	7.56634
Huizhou	2011	0	35.6425	62.41	302.42	156803	36023.4	94.43	1770	8.04533
Huizhou	2012	0	29.8002	66.5	301.43	172782	41507.6	94.74	2010	7.61846
Huizhou	2013	0	29.6901	63.8	302.72	183417	47125.9	94.9	2116	7.76312
Huizhou	2014	0	28.91	69.06	307.17	196582	53573.8	95.3	2812	8.04657
Huizhou	2015	0	25.0294	67.1312	314.65	110499	58607	95.17	2977	7.93134
Huizhou	2016	0	23.7525	71.2247	320.818	114252	64766	94.97	2732	7.63912
Huizhou	2017	0	23.2563	73.6442	325.225	114354	70890	98.16	2841	7.74262
Huizhou	2018	0	21.3498	72.3441	335.801	634865	77634	95.71	3114	7.83444
Meizhou	2002	0	27.1289	3.98	308	12721	11016.1	70.87	426	7.47706
Meizhou	2003	0	27.9109	4.01	309.8	15875	11867.8	72.82	430	7.57346
Meizhou	2004	0	28.9654	4.45	313.77	21125	12972.1	74.41	442	7.57944
Meizhou	2005	0	33.6837	4.45	315.05	11142	14416.8	76.93	458	7.39096
Meizhou	2006	0	31.9413	4.49	316.33	8205	15787	77.79	458	7.55159
Meizhou	2007	0	32.5398	4.68	317.18	11252	18821.1	78.63	500	7.62289
Meizhou	2008	0	29.2959	5.17	318.39	12859	21816.1	78.08	505	7.72095
Meizhou	2009	0	30.6538	5.48	319.7	8006	24099.6	78.99	640	7.62033
Meizhou	2010	0	27.2314	5.38	319.94	8959	26670.9	79.73	693	7.31739
Meizhou	2011	0	32.6578	6.01	326.15	10193	31466.9	79.65	750	7.8715
Meizhou	2012	0	31.1472	6.2	328.64	11878	37124.9	78.67	757	7.44207
Meizhou	2013	0	26.175	11.5	330.89	13309	39876.7	79.41	765	7.51169
Meizhou	2014	0	25.4481	11.2263	333.21	14711	44859.3	80.28	809	7.70241
Meizhou	2015	0	23.4886	11.0867	343.89	7131	54018	80.36	740	7.59219
Meizhou	2016	0	22.3258	11.2353	347.305	5710	60191	80.2	772	7.47989
Meizhou	2017	0	20.236	11.5584	346.675	5715	67186	87.38	805	7.39477
Meizhou	2018	0	19.6707	11.8113	345.414	5026	72469	82.33	374	7.44591
Yangjiang	2002	0	32.7344	6.26	331	10119	9300.31	65.37	211	7.7018
Yangjiang	2003	0	35.5049	6.47	332.18	13256	10715.1	67.26	231	7.77405
Yangjiang	2004	0	40.1165	6.64	336.4	5750	12398	69.56	239	7.81472
Yangjiang	2005	0	37.1425	6.69	338.09	7550	13866.5	72.86	245	7.62154
Yangjiang	2006	0	39.9076	6.87	342.65	10628	15312.4	74.16	253	7.70788
Yangjiang	2007	0	39.1311	6.96	346.9	13101	17748.3	74.89	259	7.75415
Yangjiang	2008	0.30711	38.8411	7.02	343.93	14519	19477.1	76.13	284	7.70311
Yangjiang	2009	0.307025	36.6029	7.53	346.91	17433	21442.8	76.8	298	7.80046
Yangjiang	2010	0.305073	36.0521	7.61	355.9	20751	23647.5	78.08	312	7.34885
Yangjiang	2011	0.303964	45.727	7.06	357.76	23930	28732.9	79.09	543	7.86469
Yangjiang	2012	0.34759	36.3717	7	355.08	15303	33862.5	80.16	612	7.46626
Yangjiang	2013	0.346542	33.9417	8.7	358.38	16533	40129	81.45	652	7.68357
Yangjiang	2014	0.346542	33.7927	9.3096	363.79	11720	44751.6	83.49	694	8.05062
Yangjiang	2015	0.346542	28.8281	13.7447	367.02	8497	50182	83.57	976	7.94734
Yangjiang	2016	0.346542	26.9577	13.8163	372.046	6990	54245	82.76	1026	7.54029
Yangjiang	2017	0.337425	29.5079	13.6746	373.303	4663	59559	86.31	1069	7.77546
Yangjiang	2018	0.337425	24.4931	11.8647	377.074	76349	66999	83.76	1088	7.83334
Dongguan	2002	0	36.3548	17.39	634	145868	17802.2	95.49	2942	7.82644
Dongguan	2003	0	39.5536	17.41	644.87	175400	22598.7	97.04	3573	7.79079
Dongguan	2004	0	43.7327	18.35	657.08	213875	25330.2	97.6	7824	7.84304
Dongguan	2005	0	45.3999	19.79	2661.54	122490	28777.8	99.1	8961	7.69228
Dongguan	2006	0	44.6747	20.8	682.8	180789	31134	99.55	7459	7.84743
Dongguan	2007	0	45.4716	21.47	694.77	211759	35279.8	99.62	7459	7.89811
Dongguan	2008	0	46.8705	21.24	709.41	322570	39507	99.67	8984	7.89038
Dongguan	2009	0	46.4124	22.68	725.07	259400	42591	99.61	10821	7.92091
Dongguan	2010	0	40.4076	23.2	738.9	273171	46579.5	99.61	13034	7.47473
Dongguan	2011	0	44.0485	24.87	751.1	305052	49898.5	99.62	15700	8.06761
Dongguan	2012	0	36.5239	25.3	760.24	336938	59409	99.63	18911	7.64351
Dongguan	2013	0	37.6718	244.9	768.01	393775	42870.2	99.63	10273	7.73749
Dongguan	2014	0	37.3554	238.746	778.01	452919	47599.5	99.65	13947	8.03432
Dongguan	2015	0	31.5583	232.275	792.68	531982	53221	99.66	14244	7.95006
Dongguan	2016	0	28.8857	231.239	817.073	392617	57649	99.65	14055	7.63987
Dongguan	2017	0	32.1239	227.94	857.724	171893	61619	100	15716	7.7432
Dongguan	2018	0	29.429	224.7	943.089	127247	69937	99.7	17573	7.83321
Zhongshan	2002	0	35.8914	14.39	756	63900	18799.2	93.7	390	7.82644
Zhongshan	2003	0	39.8453	16.05	765.89	94660	20377.7	94.57	487	7.79079
Zhongshan	2004	0	45.8762	18.15	774.72	50983	21681.3	95	539	7.84304
Zhongshan	2005	0	46.3988	23.33	782.33	65110	22305.9	96.5	971	7.69228
Zhongshan	2006	0	47.4437	25.32	790.33	71920	24953.2	96.95	1041	7.84743
Zhongshan	2007	0	48.6157	26.12	806.39	73488	27502.5	96.93	1126	7.89811
Zhongshan	2008	0	50.3932	24.29	813.5	83329	31700	96.85	1247	7.89038
Zhongshan	2009	0	47.1048	26.69	821.44	76601	36159.4	97.11	1286	7.92091
Zhongshan	2010	0	40.0003	29.04	828.78	72964	40573.5	97.26	1812	7.47473
Zhongshan	2011	0	44.8008	31.27	837.39	73044	48420.3	97.34	1796	8.06761
Zhongshan	2012	0	38.2126	33	852.07	84177	55869.5	97.45	755	7.64351
Zhongshan	2013	0	38.6272	90.8	863.73	64637	48449.7	97.47	1047	7.73749
Zhongshan	2014	0	36.9763	89.4564	874.78	68079	53126	97.63	838	8.03432
Zhongshan	2015	0	30.6846	82.9382	891.26	45682	58776	97.79	771	7.95006
Zhongshan	2016	0	26.4775	80.9462	902.466	47446	64790	97.87	1072	7.63987
Zhongshan	2017	0	31.0289	78.65	952.915	50934	68039	100	1152	7.7432
Zhongshan	2018	0	26.0909	76.43	992.152	52716	74484	98.3	1238	7.83321
Chaozhou	2002	0	28.5384	5.08	800	10513	9351.57	81.44	199	7.56562
Chaozhou	2003	0	25.8692	5.02	800.64	11928	10679.4	82.26	200	7.65438
Chaozhou	2004	0	26.441	4.91	802.54	5825	12947.1	86.6	202	7.54871
Chaozhou	2005	0	30.0311	4.92	805.21	5986	13322.1	88.65	204	7.40378
Chaozhou	2006	0	30.4594	5.3	809.36	6810	14413.7	90.49	206	7.51548
Chaozhou	2007	0	31.081	5.64	816.91	8229	17387.2	92.48	380	7.61898
Chaozhou	2008	0	27.1235	5.39	826.23	9187	19914.4	92.35	391	7.5948
Chaozhou	2009	0	31.4549	5.59	831.9	10119	21287.6	92.6	391	7.68811
Chaozhou	2010	0	26.5099	5.56	829.28	11233	24526	92.79	394	7.43705
Chaozhou	2011	0	32.37	5.93	835.28	12591	30951.1	92.9	411	7.76263
Chaozhou	2012	0	28.8011	5	841.7	14208	33465.7	93	419	7.3806
Chaozhou	2013	0	25.5272	17.5	849.21	10106	38080.7	92.96	433	7.53757
Chaozhou	2014	0	27.0849	17.1376	854.39	10920	43097.9	92.85	494	7.82944
Chaozhou	2015	0	25.4179	16.4852	867.77	2044	48471	92.94	532	7.63944
Chaozhou	2016	0	22.9609	16.9356	870.947	3430	53940	92.79	744	7.3961
Chaozhou	2017	0	20.4076	15.5018	877.305	3545	59540	97.27	520	7.44133
Chaozhou	2018	0	19.4946	14.7734	877.305	5094	67431	92.86	530	7.53566
Shanwei	2002	0	26.8526	3.76	574	13150	9921.95	69.01	88	7.88863
Shanwei	2003	0	26.6022	3.87	581.29	12689	11438	71.56	90	7.99808
Shanwei	2004	0	29.9323	4.01	591.29	21216	12659	73.56	110	7.80143
Shanwei	2005	0	32.5483	4.19	598.29	21539	13407.9	76.02	163	7.66521
Shanwei	2006	0	31.7397	4.33	613.22	14522	14940.9	77.43	188	7.77
Shanwei	2007	0	32.2663	4.88	625.8	20303	17763.8	81.54	198	7.87988
Shanwei	2008	0	29.9675	5.06	637.43	25548	20387.3	82.05	212	7.83312
Shanwei	2009	0	33.7297	5.24	646.2	27604	23245.4	82.68	232	7.9882
Shanwei	2010	0	27.8549	6.12	654.49	28450	25571.1	83.32	244	7.73793
Shanwei	2011	0	34.6984	6.07	658.66	30492	30375.2	83.65	250	8.05013
Shanwei	2012	0	29.0572	7.5	658.62	34516	34780.1	83.74	252	7.6742
Shanwei	2013	0	26.229	7.2	724.65	15240	39372.1	83.88	260	7.83974
Shanwei	2014	0	25.9564	8.2044	738.11	16282	44812.6	84.68	260	8.09068
Shanwei	2015	0	23.5497	9.1711	737.92	9958	48162	84.51	261	7.96587
Shanwei	2016	0	22.4318	9.1536	744.09	4443	54425	84.34	281	7.64549
Shanwei	2017	0	20.8008	8.1458	746.146	10004	57160	87.43	361	7.80425
Shanwei	2018	0	19.4716	9.3955	731.757	10278	63110	85.44	518	7.83962
Heyuan	2002	0	28.4002	4.24	210	13291	10225	66.82	83	7.42691
Heyuan	2003	0	31.6744	5.03	211.13	17568	12495.5	69.27	175	7.64865
Heyuan	2004	0	33.1675	5.88	210.55	23403	14238	72.71	199	7.63459
Heyuan	2005	0	36.09	7.06	213.17	20199	16132.8	79.3	199	7.45741
Heyuan	2006	0	33.6916	8.66	215.63	23817	17357.8	83.23	210	7.64802
Heyuan	2007	0	34.119	9.48	211.95	29206	20106.4	86.6	260	7.65883
Heyuan	2008	0	33.131	10.18	219.03	32166	22054.7	86.61	269	7.72902
Heyuan	2009	0	33.3215	11.58	223.1	22705	23806	86.86	288	7.67981
Heyuan	2010	0	32.2283	11.58	229.12	16846	26379.3	87.28	314	7.32629
Heyuan	2011	0	34.5156	11.35	234.49	17875	31237.2	87.5	392	7.97564
Heyuan	2012	0	31.4852	10.8	226.99	19710	35983.7	87.24	421	7.48288
Heyuan	2013	0	29.8011	12.8	230.58	21113	41094.7	87.79	409	7.52454
Heyuan	2014	0	28.1866	13.0192	233.35	22619	46077.3	88.61	415	7.76274
Heyuan	2015	0	24.642	13.566	233.81	14424	51456	88.39	474	7.68057
Heyuan	2016	0	23.9133	14.2418	238.278	9502	56513	88.78	495	7.4944
Heyuan	2017	0	22.1123	14.4792	238.278	10407	61561	99.27	510	7.41162
Heyuan	2018	0	20.8781	14.2615	282.995	66017	68940	89.29	536	7.47704
Qingyuan	2002	0	34.6997	5.52	203	11350	12244.6	61.19	257	7.19054
Qingyuan	2003	0	36.7824	5.62	203.61	18015	13959.5	64.63	555	7.38996
Qingyuan	2004	0	39.8288	5.56	204.28	8118	15842.4	69.15	538	7.34866
Qingyuan	2005	0	41.2514	5.99	205.42	17388	18321.6	77.85	545	7.28634
Qingyuan	2006	0	40.3079	6.51	207.82	32505	20290.5	81.93	589	7.50336
Qingyuan	2007	0	42.9558	6.97	210.42	44633	23551.2	85.86	689	7.57009
Qingyuan	2008	0	42.4169	7.02	211.87	51484	25769.2	86.67	729	7.64011
Qingyuan	2009	0.0887792	39.2029	9.17	214.76	54913	28375.5	88.18	604	7.54016
Qingyuan	2010	0.0887792	43.4112	9.53	217.2	32017	32719.4	88.97	568	7.20967
Qingyuan	2011	0.0886427	40.7804	9.79	218.81	38444	37875.9	86.11	579	7.77797
Qingyuan	2012	0.198464	41.0109	9.8	213.11	30296	44596.2	85.1	735	7.35477
Qingyuan	2013	0.198464	36.3541	18.7	215.27	21163	47171.1	84.66	1403	7.35872
Qingyuan	2014	0.198464	36.5533	19.2428	216.57	22747	53624	85.34	1637	7.60802
Qingyuan	2015	0.198464	31.2255	18.7662	220.11	14198	59788	84.93	1910	7.58177
Qingyuan	2016	0.198464	30.3981	19.5088	226.938	10718	66648	84.6	1022	7.31922
Qingyuan	2017	0.198464	28.2348	20.0696	229.565	14390	73323	91.66	1139	7.27819
Qingyuan	2018	0.197961	26.265	22.3273	232.717	12332	77341	85.22	1154	7.21601
Jieyang	2002	0	28.389	3.55	1116	20162	9366.11	81.2	302	7.54262
Jieyang	2003	0	27.8065	4.88	1126.98	14191	10143.2	82.41	302	7.61827
Jieyang	2004	0	29.8225	4.92	1148.42	8393	10936.2	82.2	303	7.5835
Jieyang	2005	0	32.2481	4.99	1162.75	6728	11651.3	83.09	259	7.4151
Jieyang	2006	0	32.7556	4.97	1190.74	11600	12342.3	84.76	268	7.55244
Jieyang	2007	0	32.9317	5.01	1211.41	15251	15041.8	86.85	301	7.64174
Jieyang	2008	0	30.9202	4.99	1223.74	20443	17254.7	87.13	338	7.67175
Jieyang	2009	0	34.0345	5.18	1238.76	24655	19877.7	88.17	351	7.69471
Jieyang	2010	0	28.2723	5.03	1256.72	14857	22610.6	89.02	418	7.3542
Jieyang	2011	0	35.1036	5.37	1270.95	17086	26929.2	89.5	418	7.85542
Jieyang	2012	0	30.046	5.2	1279.79	19000	30636	89.96	485	7.44709
Jieyang	2013	0	27.1802	16.1	1296.39	22071	41930.8	90.38	676	7.55116
Jieyang	2014	0	27.1333	16.23	1324.73	23888	43621.3	91.18	763	7.76765
Jieyang	2015	0	25.4728	16.9025	1339.69	3929	44878	91.13	1263	7.62897
Jieyang	2016	0	23.4997	16.2623	1323.84	3072	48156	90.61	631	7.43933
Jieyang	2017	0	21.7379	14.9831	1335.23	1680	50598	95.26	646	7.46304
Jieyang	2018	0	20.8862	14.0705	1339.03	1611	54855	92.36	1493	7.53862
Yunfu	2002	0	34.9698	3.25	334	3020	10564.8	67.18	239	7.51846
Yunfu	2003	0	38.5731	2.8	335.88	4265	11646.7	68.57	241	7.5296
Yunfu	2004	0	43.5898	2.65	336.75	2118	12758.9	70.39	58	7.65227
Yunfu	2005	0	42.2515	3.55	338.55	3803	14437.5	64.24	58	7.43247
Yunfu	2006	0	42.9701	3.99	343	5799	15483	66.75	62	7.61183
Yunfu	2007	0	43.558	4.13	345.31	7549	16928.3	72.49	65	7.6152
Yunfu	2008	0	43.1861	4.2	350.53	6931	19435.9	72.65	68	7.63117
Yunfu	2009	0	38.6901	4.2	354.54	7112	21918.3	74.13	62	7.70395
Yunfu	2010	0	39.436	4.25	363.49	7929	24764.8	74.88	86	7.11838
Yunfu	2011	0	44.0426	4.34	367.81	9159	30121.3	75.13	90	7.75916
Yunfu	2012	0	40.0031	4.3	368.9	10568	34885.5	76.1	92	7.30253
Yunfu	2013	0	34.8232	5	372.95	11050	40078.9	77.54	95	7.49679
Yunfu	2014	0	34.0502	5.1375	377.93	10633	44916.7	78.87	95	7.86582
Yunfu	2015	0	29.8278	5.1399	384.07	5451	49934	79.09	209	7.74981
Yunfu	2016	0	28.8378	6.557	386.542	4259	54780	79.84	278	7.36482
Yunfu	2017	0	30.7078	6.4719	385.257	2810	63527	83.74	279	7.47633
Yunfu	2018	0	25.7348	5.7731	386.542	3864	72525	81.77	281	7.61766
Nanning	2002	0	41.5543	36.41	297	13154	12130.7	85.63	1203	7.72998
Nanning	2003	0	30.2668	34.58	275.72	9476	13171.4	80.97	1358	7.71583
Nanning	2004	0	39.3717	38.09	293.44	7768	15448.2	82.55	1604	7.8309
Nanning	2005	0	37.6987	47.35	298.27	8578	17521	83.45	1939	7.55713
Nanning	2006	0	46.3965	47.42	303.86	14976	20651.9	84.56	2122	7.8917
Nanning	2007	0	43.615	48.13	309.11	18542	24790.8	85.23	2347	7.86078
Nanning	2008	0	45.7283	49.93	312.81	22573	29376	84.56	2489	7.73127
Nanning	2009	0	37.1927	53.36	315.81	27845	32596.1	86.07	1735	8.04197
Nanning	2010	0	41.3584	54.19	319.9	34865	37039.9	86.42	3205	7.55749
Nanning	2011	0	48.0168	60.53	321.77	37339	40118.9	86.18	3296	7.98338
Nanning	2012	0	45.8386	62.3	320.76	15802	44144.2	87.1	3334	7.40867
Nanning	2013	0	41.6051	74.9	325.67	58021	49555	87.52	3527	7.62171
Nanning	2014	0	39.7221	79.807	328.03	25187	54330.3	88.26	3861	8.07104
Nanning	2015	0	36.067	80.0144	332.81	31014	66749	89.14	4105	8.01543
Nanning	2016	0	31.2139	86.0571	338.069	15959	68560	89.31	4633	7.48262
Nanning	2017	0	30.615	87.4426	340.316	22642	75481	93.82	4775	7.54745
Nanning	2018	0	28.2204	90.1701	346.61	14074	83452	89.54	5014	7.5928
Liuzhou	2002	0	40.1598	29.47	354	5018	13362.1	90.26	745	7.27108
Liuzhou	2003	0	32.0847	28.34	188.68	6272	14175.7	86.34	771	7.48794
Liuzhou	2004	0	41.1257	26.81	190.42	4048	16502.7	86.49	966	7.36357
Liuzhou	2005	0	45.4707	27.29	191.58	4589	19078.9	88.6	1070	7.39824
Liuzhou	2006	0	45.711	27.51	193.65	6303	23540.6	89.43	1209	7.54629
Liuzhou	2007	0	44.9743	23.5	194.72	8239	26821.5	89.78	1234	7.66344
Liuzhou	2008	0	45.142	24.11	196	10058	30561.5	90.47	1297	7.70222
Liuzhou	2009	0.369126	37.12	25.05	197.43	12000	33644.8	91.35	1410	7.57571
Liuzhou	2010	0.369344	44.3075	27.27	200.19	5468	37276.2	91.68	1494	7.50302
Liuzhou	2011	0.369126	46.9038	31.61	201.32	35142	38226.6	91.4	1587	7.8385
Liuzhou	2012	0.359462	49.9692	37	200.19	35474	38886.4	91.9	1593	7.56168
Liuzhou	2013	0.359462	38.2669	50	200.22	36544	46705.9	92.08	1807	7.52425
Liuzhou	2014	0.359462	40.5586	49.908	203.23	9986	51720.6	92.89	1894	7.7694
Liuzhou	2015	0.359462	34.1828	50.9802	205.41	1614	54223	92.67	1963	7.70646
Liuzhou	2016	0.359462	31.8563	47.7305	207.56	2777	60228	92.73	2121	7.56414
Liuzhou	2017	0.359462	31.1628	51.9916	208.098	67893	64958	97.48	2426	7.48735
Liuzhou	2018	0.35593	28.5617	50.578	209.711	80442	72014	93.61	2958	7.33313
Guilin	2002	0	38.5156	16.91	175	10160	11409.6	70.17	481	7.35686
Guilin	2003	0	33.1974	16.12	176.37	6354	12278.6	72.79	500	7.47118
Guilin	2004	0	38.6525	15.92	177.6	2519	13770.5	74.04	510	7.42503
Guilin	2005	0	44.575	15.97	178.04	3509	15644.6	75.71	566	7.47804
Guilin	2006	0	44.0203	16.31	179.54	6743	17613.4	78.01	576	7.58635
Guilin	2007	0	42.9735	16.16	181.46	9316	21240.7	78.8	576	7.75365
Guilin	2008	0	41.0419	15.87	182.79	17040	24845	80.58	576	7.84767
Guilin	2009	0.174584	37.0519	15.99	183.98	19308	27843.9	81.14	634	7.65722
Guilin	2010	0.174584	43.689	15.79	186.62	2136	30827.8	81.58	699	7.43766
Guilin	2011	0.174657	44.7345	16.92	187.64	3453	34081.7	81.69	754	7.94074
Guilin	2012	0.309292	51.3619	18	187.74	4178	37465.7	81.69	780	7.6456
Guilin	2013	0.309292	36.7886	22	187.35	5047	41771.1	81.94	880	7.55532
Guilin	2014	0.309292	39.9064	22.1451	189.03	14487	46673.5	82.32	976	7.79832
Guilin	2015	0.309292	33.1345	25.9085	190.23	65252	53925	82.53	1265	7.82666
Guilin	2016	0.309292	32.6215	25.2509	193.01	16137	59129	82.42	1344	7.57485
Guilin	2017	0.309292	30.511	26.6389	193.01	4179	65694	93.75	1501	7.55701
Guilin	2018	0.309024	28.2573	24.8301	194.455	5014	73226	80.36	1782	7.42431
Wuzhou	2002	0	38.1921	7.12	231	6283	9629.81	69.9	185	7.43285
Wuzhou	2003	0	35.3972	7.57	233.31	8300	10766.8	75.17	566	7.53405
Wuzhou	2004	0	43.3117	7.59	240.43	10900	11656.1	76.14	219	7.58626
Wuzhou	2005	0	44.7815	7.67	242.64	11943	13430.3	100	221	7.49537
Wuzhou	2006	0	46.5496	7.62	244.85	12930	15264	80.41	221	7.61595
Wuzhou	2007	0	45.4683	7.19	246.39	13750	18588.8	81.33	672	7.70174
Wuzhou	2008	0	44.8156	7.5	248.35	14951	22277.2	83.39	271	7.75792
Wuzhou	2009	0	39.0589	7.44	251.84	16000	24374.4	84.67	279	7.77989
Wuzhou	2010	0	42.3356	7.28	259.22	16520	28158.2	86.2	509	7.27797
Wuzhou	2011	0	47.9128	7.11	260.61	20819	30168.9	86.88	604	7.87986
Wuzhou	2012	0.167942	44.6121	6.9	261.73	7310	32862.3	87.41	594	7.44687
Wuzhou	2013	0.167295	36.5517	11.5	267.09	3029	32982.6	88.37	607	7.55714
Wuzhou	2014	0.167583	37.1806	10.63	270.31	1078	36694.3	88.77	847	7.89914
Wuzhou	2015	0.167583	32.5347	10.1099	273.28	1437	47517	88.65	1053	7.68571
Wuzhou	2016	0.167583	30.4382	10.2888	275.659	418	52479	88.83	1081	7.4801
Wuzhou	2017	0.167583	30.4215	11.2757	277.248	1085	57618	97.16	1105	7.44562
Wuzhou	2018	0.17633	27.4246	9.5875	279.631	1207	65438	86.09	712	7.50369
Guigang	2002	0	41.2438	6.62	436	750	8778.66	61.065	421	7.60298
Guigang	2003	0	35.4059	6.81	443.48	2540	9718.14	60.93	447	7.6624
Guigang	2004	0	44.5199	6.68	448.31	3010	11031.9	62.37	422	7.70983
Guigang	2005	0	45.4086	7.15	443.49	3259	12523.8	70.92	535	7.66476
Guigang	2006	0	49.2577	6.78	451.53	4710	13844.5	73.19	594	7.77248
Guigang	2007	0	48.118	6.97	463.5	9520	18166.5	74.19	618	7.89967
Guigang	2008	0	49.0559	6.92	473.18	13321	20535.9	75.8	613	7.95528
Guigang	2009	0	42.0218	6.86	480.57	13551	22387	77.86	581	7.93971
Guigang	2010	0	43.0773	6.9	494.07	15622	26201.6	80.16	716	7.52182
Guigang	2011	0	52.1254	6.96	497.73	21029	28221.1	78	731	8.07666
Guigang	2012	0	48.367	7.1	499.83	1692	29998.5	78.11	752	7.67183
Guigang	2013	0	41.6926	8.8	507.6	2035	37272.7	78.34	780	7.70838
Guigang	2014	0	41.2782	9.1028	512.33	2200	41303.6	80.03	787	8.01063
Guigang	2015	0	35.352	9.1565	517.83	2530	52653	79.89	815	7.84178
Guigang	2016	0	32.4972	8.9279	523.486	2910	55121	80.16	907	7.64336
Guigang	2017	0	32.2862	9.0109	524.429	3405	61245	84.69	1014	7.57712
Guigang	2018	0	29.7951	8.4168	529.145	4002	67934	83.06	1334	7.58614
Beihai	2002	0	36.9099	5.73	436	2260	10943.9	70.91	528	8.0689
Beihai	2003	0	29.1896	5.8	439.83	3002	11655.9	72.11	565	8.00258
Beihai	2004	0	37.4453	5.9	443.12	1973	12658.7	73.66	585	8.1192
Beihai	2005	0	31.8151	6.29	447.23	2387	13620.1	74.83	585	8.01824
Beihai	2006	0	39.9546	6.13	455.68	5723	15095.8	75.03	772	8.09963
Beihai	2007	0	43.1671	6.08	468.44	7160	18324.8	76.75	824	8.20306
Beihai	2008	0	40.3589	7.05	472.61	8894	21658.2	77.14	620	8.07376
Beihai	2009	0	39.5139	6.79	480.01	5018	24761.3	75.66	685	8.20535
Beihai	2010	0	38.3244	6.93	499.97	9934	28062.4	77.98	745	7.75441
Beihai	2011	0	50.6433	9.8	503.15	9006	31013.3	76.75	773	8.44648
Beihai	2012	0	42.0852	9.9	503.75	5224	36328.4	79.7	802	7.90506
Beihai	2013	0	40.2444	10	507.61	8515	41088.4	80.57	858	8.00032
Beihai	2014	0	35.8864	10.64	507.34	14901	44598.2	82.32	880	8.09542
Beihai	2015	0	33.7683	10.9082	515.43	18611	49773	82.13	909	8.06243
Beihai	2016	0	30.7346	10.8008	521.426	21000	55502	82.64	925	7.93021
Beihai	2017	0	31.3291	10.7507	524.423	8445	60622	89.92	955	7.93168
Beihai	2018	0	28.2317	10.0529	533.413	5085	69625	83.42	1306	7.94575
Fangchenggang	2002	0	29.9669	3.36	127	2055	10443.4	70.07	166	7.66556
Fangchenggang	2003	0	22.6331	3.27	127.57	2639	11510.4	72.29	213	7.75617
Fangchenggang	2004	0	32.6201	4.09	129.17	625	11870.9	74.44	220	7.65771
Fangchenggang	2005	0	26.8897	3.83	129.14	3976	13503.3	100	223	7.56459
Fangchenggang	2006	0	36.0012	4.28	133	4967	16010.2	78.39	233	7.87903
Fangchenggang	2007	0	37.3127	4.75	134.8	5944	21140.8	81.95	268	7.82768
Fangchenggang	2008	0	35.2359	5.42	137.13	5095	24613.5	82.99	301	7.52716
Fangchenggang	2009	0.238536	30.0838	6.09	139.7	3964	26423.7	84.11	386	7.93301
Fangchenggang	2010	0.238836	31.7436	6.25	146.64	4427	29856	85.2	507	7.4968
Fangchenggang	2011	0.237936	41.3508	7.12	146.88	1234	33656.2	86.03	565	7.90369
Fangchenggang	2012	0.221511	37.171	7.4	147.16	1849	36862	86.23	588	7.28567
Fangchenggang	2013	0.221511	36.5108	7.8	149.13	2220	41407.6	86.97	628	7.49601
Fangchenggang	2014	0.221592	33.0069	6.7051	151.07	2331	43451.7	87.97	633	8.05163
Fangchenggang	2015	0.221581	28.4673	8.013	153.9	2860	51432	87.8	664	8.02394
Fangchenggang	2016	0.221581	26.3008	6.9496	155.499	8981	55409	87.78	742	7.39391
Fangchenggang	2017	0.221581	25.4039	5.7808	157.102	74	63484	91.36	666	7.56428
Fangchenggang	2018	0.216024	24.8224	5.5969	158.705	1551	71658	86.1	857	7.64381
Qinzhou	2002	0	38.5043	5.12	308	780	8131.41	52.345	392	7.96647
Qinzhou	2003	0	31.1307	5.52	310.56	757	9194.21	55.07	449	7.93469
Qinzhou	2004	0	39.7056	5.73	317.26	2561	10352	58.54	506	8.07015
Qinzhou	2005	0	34.4017	5.87	314.58	5893	11401.5	61.92	516	7.92473
Qinzhou	2006	0	44.4101	5.91	321.46	7165	12920.3	65.59	467	8.15474
Qinzhou	2007	0	44.652	6.21	328.31	14772	17060.2	67.95	534	8.05268
Qinzhou	2008	0	43.339	6.07	336.17	18056	22206.7	71.42	308	7.96781
Qinzhou	2009	0	39.2023	6.82	342.33	22146	24759.3	70.87	667	8.10997
Qinzhou	2010	0	40.1996	6.68	357.51	14528	27366.7	74.61	710	7.66716
Qinzhou	2011	0	50.9572	8.82	360.76	15190	30235.4	75.87	828	8.20053
Qinzhou	2012	0	44.4085	9.8	361.25	15840	36410.4	75.87	909	7.69685
Qinzhou	2013	0	41.353	11.6	326.25	53900	37280.4	75.88	1069	7.89593
Qinzhou	2014	0	38.3251	12.14	330.76	16437	40491.4	77.32	1049	8.20146
Qinzhou	2015	0	34.4743	12.5846	332.18	32350	46703	78.27	1192	8.12506
Qinzhou	2016	0	30.8391	13.2527	335.604	12079	52127	79.94	1277	7.74758
Qinzhou	2017	0	31.0876	13.3278	337.245	23188	56863	79.27	1371	7.89068
Qinzhou	2018	0	29.0629	11.9853	340.527	8237	61666	81.01	1421	7.88789
Yulin	2002	0	37.3191	6.73	457	4997	9189.57	64.38	281	7.8624
Yulin	2003	0	32.4093	6.99	459.22	4013	10360.8	67.45	282	7.85854
Yulin	2004	0	41.1214	7.34	463.85	975	11316.4	66.89	315	8.00613
Yulin	2005	0	38.7023	7.9	461.47	1277	14176.8	70.73	370	7.85511
Yulin	2006	0	42.9699	8.07	474.61	3567	23563.6	73.08	574	8.04124
Yulin	2007	0	44.7141	8.39	486.84	4047	18990.8	73.61	589	7.93384
Yulin	2008	0	44.8639	8.44	499.87	2263	21313.9	75.16	655	7.87814
Yulin	2009	0	40.3186	8.61	508.97	4837	24138.4	77.75	688	7.98961
Yulin	2010	0	39.8047	9.19	525.46	4985	28354.8	79.56	783	7.50463
Yulin	2011	0	49.5713	9.84	533.45	6047	30359.9	79.04	850	8.09518
Yulin	2012	0	42.1416	10.6	539.05	1879	33594.2	79.2	925	7.61991
Yulin	2013	0	38.156	11	546.54	2702	37378.4	79.65	943	7.858
Yulin	2014	0	35.1351	11.051	552.05	2968	41303.6	81.46	956	8.1061
Yulin	2015	0	32.7094	11.0349	553.95	3421	47658	82.1	1035	8.02116
Yulin	2016	0	29.0917	11.1073	558.629	2593	52771	82.1	1089	7.68766
Yulin	2017	0	29.126	10.1521	564.083	3179	60901	91.75	1175	7.82188
Yulin	2018	0	26.8587	10.595	571.095	5059	65810	82.89	1233	7.87128
Haikou	2002	0	15.7525	18.19	2707	23900	14301.7	94.205	648	8.37832
Haikou	2003	0	17.4642	22.63	603.86	27693	14820	90.88	984	8.46123
Haikou	2004	0	23.415	24.96	620.69	32016	17602.4	91.57	989	8.41609
Haikou	2005	0	17.7614	25.77	639.05	37888	19884.9	92.34	1021	8.41407
Haikou	2006	0	20.6277	88.17	766.56	44655	21385	92.59	1178	8.15223
Haikou	2007	0	26.6354	28.25	663.51	50369	25722.5	93.19	1212	8.42676
Haikou	2008	0	23.774	28.87	676.3	56001	27327.6	92.92	1215	8.24875
Haikou	2009	0	17.9027	31.1	686.51	64783	30639	93.04	1215	8.44774
Haikou	2010	0	15.8703	33.09	696.01	71585	34192	93.58	1572	8.19818
Haikou	2011	0	24.4984	43.85	704.51	40729	38059.8	93.31	2213	8.41035
Haikou	2012	0	14.2922	45	701.04	45257	40485.5	93.17	2439	8.05012
Haikou	2013	0	20.6289	48.6	708.16	51200	45410.6	93.58	1466	8.36073
Haikou	2014	0	16.464	51.2765	723.77	32979	50652.5	94.77	1483	8.50987
Haikou	2015	0	15.2018	49.162	716.15	29127	57455	95.09	1672	8.52159
Haikou	2016	0	14.8815	51.4158	724.826	3576	62030	94.92	1553	7.99159
Haikou	2017	0	15.471	52.1552	742.188	2884	68037	95.51	1909	8.39551
Haikou	2018	0	13.8603	50.6099	772.569	25360	77632	95.82	1842	8.38939
Sanya	2002	0	12.3698	6.17	258	18200	11049.8	58.785	366	8.04252
Sanya	2003	0	13.4797	6.18	262.58	18690	11580	58.54	370	8.41649
Sanya	2004	0	17.8804	6.2	264.46	10600	14594.2	59.94	370	8.13873
Sanya	2005	0	17.5873	6.17	266.75	12900	16033.1	71.05	370	8.2671
Sanya	2006	0	17.6776	6.45	273.73	11000	18490.5	76.65	274	8.12764
Sanya	2007	0	19.0342	5.49	279.48	13000	21795.8	82.15	282	8.44508
Sanya	2008	0	18.9121	5.61	285.01	15412	26141	82.06	303	8.25792
Sanya	2009	0	13.4951	5.97	290.91	16911	28410.4	84.12	349	8.42879
Sanya	2010	0.0515814	11.4601	6.93	297.24	19834	33446.7	86.57	383	8.08256
Sanya	2011	0.10455	19.8894	7.64	303.13	22496	37023.1	87.46	387	8.60772
Sanya	2012	0.0510268	13.1549	9.7	298.33	23578	39970.7	85.88	394	8.1808
Sanya	2013	0.0506068	16.7894	11.1	300.63	24200	47715.6	86.66	404	8.28098
Sanya	2014	0.0506068	12.6453	12.0078	305.16	23011	54639.8	86.29	430	8.3299
Sanya	2015	0.0517192	12.3084	12.6408	301.93	14981	61502	86.27	434	8.3819
Sanya	2016	0.0519936	12.6796	13.1102	301.926	20823	65030	85.95	516	7.94477
Sanya	2017	0	11.9715	13.8832	307.132	7043	72826	87.61	427	8.2531
Sanya	2018	0	13.3354	14.2407	317.543	10383	79661	88.54	858	8.14249
Taiyuan	2002	0	38.7272	72.91	461	9906	10994.9	95.95	1641	8.12372
Taiyuan	2003	0	37.0014	69.74	468.52	11887	12678.9	96.51	1972	7.25608
Taiyuan	2004	0	28.3713	68.42	475.01	14265	15399.7	96.63	2086	7.55831
Taiyuan	2005	0	32.2881	68.63	487.11	16490	18546.9	97.74	2296	6.97729
Taiyuan	2006	0	40.2655	70.87	499.17	72489	21422.5	98.08	2357	6.97071
Taiyuan	2007	0	33.3792	74.25	510.28	23834	24688	98.44	2324	7.32049
Taiyuan	2008	0	30.028	75.47	515.42	31200	29588.6	98.57	2328	7.21369
Taiyuan	2009	0	32.7934	76.67	524.37	26163	33140.3	98.15	2357	7.70297
Taiyuan	2010	0.310508	46.3264	80.94	524.92	28343	38838.9	98.3	2849	7.50725
Taiyuan	2011	0.310622	83.1176	80.19	523.18	67914	44868.2	98.37	2752	7.02009
Taiyuan	2012	0.26917	44.4436	95.4	524.35	78232	48904.7	98.44	2904	7.37712
Taiyuan	2013	0.26917	44.5343	88.6	526.66	94426	51036.1	98.4	3570	7.24058
Taiyuan	2014	0.26917	38.2097	102.466	529.11	107673	57770.6	98.46	3941	7.48354
Taiyuan	2015	0.26917	34.9489	99.8243	525.19	85049	60516	98.63	4140	7.41821
Taiyuan	2016	0.26917	30.9183	98.6774	529.479	46214	64820	98.69	4903	7.4552
Taiyuan	2017	0.26917	31.2334	98.394	528.048	10713	72114	99.46	5254	7.41204
Taiyuan	2018	0.269039	31.3562	97.9821	539.496	10769	80825	98.94	6172	7.74018
Datong	2002	0	25.0833	42.05	207	2545	8965	93.74	961	8.2049
Datong	2003	0	27.5382	40.19	209.47	96	10303.9	93.62	992	7.60446
Datong	2004	0	17.8523	42.8	212.36	2429	12590.4	93.91	998	7.28525
Datong	2005	0	24.0125	38.6	212	1064	15724.2	94.08	913	7.64604
Datong	2006	0	26.1284	39.89	216.5	3110	19318.1	94.06	918	7.24453
Datong	2007	0	20.5953	38.8	219.03	6421	22449.7	94.33	1230	7.06936
Datong	2008	0	18.1926	36.14	220.85	9201	25383	94.66	1237	7.25907
Datong	2009	0	27.4903	34.81	223.4	9170	28172	94.78	1484	7.9998
Datong	2010	0.468479	27.229	36.14	224.75	15700	34431.2	94.79	1767	7.25603
Datong	2011	0.467978	37.9129	34.98	225.72	10635	43869.9	94.49	1896	7.50773
Datong	2012	0.464525	27.4435	37	226.06	21015	48210.1	94.66	2007	7.53291
Datong	2013	0.464525	29.5847	38.4	238.9	16455	51577.4	94.34	2026	6.92798
Datong	2014	0.464742	27.1336	34.2249	239.27	18159	56135.5	94.3	2029	7.79487
Datong	2015	0.464742	25.2757	33.2434	222.91	19100	58750	94.62	2058	7.5246
Datong	2016	0.464742	23.0354	32.9206	224.323	20110	55450	94.16	2151	7.76498
Datong	2017	0.464742	23.1535	32.4769	224.323	17013	59924	98.53	2302	7.69247
Datong	2018	0.403216	20.4026	33.4117	224.323	18194	63582	94.92	2440	8.05144
Yangquan	2002	0	40.2372	16.73	274	418	8826.61	96.81	341	8.07363
Yangquan	2003	0	38.9282	16.51	275.01	803	10920.9	97.87	364	7.47741
Yangquan	2004	0	29.7241	17.12	276.41	598	14170.1	97.64	372	7.63991
Yangquan	2005	0	35.3721	17.77	275.45	22	18319.1	98.23	408	7.17105
Yangquan	2006	0	43.0205	17.93	278.36	2488	21543.5	98.33	448	7.05035
Yangquan	2007	0	34.8544	17.72	280.61	3549	25186.4	98.12	452	7.58164
Yangquan	2008	0	32.0329	18	283.02	4881	30458.1	98.37	458	7.36862
Yangquan	2009	0	38.4321	18.45	285.05	4330	34730.9	98.32	545	7.88802
Yangquan	2010	0.358605	48.2453	19.02	286.17	3775	42408.4	98.47	581	7.65651
Yangquan	2011	0.359141	73.7032	21.29	287.61	18134	47345.6	98.4	591	7.4325
Yangquan	2012	0.354831	51.5576	22.5	289.06	23576	54386.1	98.47	603	7.45411
Yangquan	2013	0.354831	51.3912	21.3	290.46	26500	48494.2	98.31	611	7.31225
Yangquan	2014	0.354831	46.2862	18.0379	291.42	27600	47006.7	98.21	620	7.5712
Yangquan	2015	0.354831	38.3052	20.6257	288.84	30500	46594	98.32	643	7.40956
Yangquan	2016	0.354831	34.7726	19.0406	291.028	31146	48195	98.35	643	7.59432
Yangquan	2017	0.354831	36.0907	19.1576	288.84	11501	56255	99.55	646	7.44359
Yangquan	2018	0.35359	36.5776	18.0753	288.84	18095	61813	98.55	843	7.7377
Changzhi	2002	0	44.6885	16.85	229	1600	9347.4	87.22	306	8.00891
Changzhi	2003	0	36.4189	17.51	227.96	1162	11008.6	89.27	319	7.49531
Changzhi	2004	0	29.762	18.37	228.98	377	13630.2	90.64	325	7.60812
Changzhi	2005	0	38.8408	14.01	227.71	916	16221.7	92.75	351	7.19751
Changzhi	2006	0	41.5802	13.32	230.35	3002	19399.7	93.71	358	7.17015
Changzhi	2007	0	36.7896	14.47	233.02	15686	21914.2	94.16	541	7.63288
Changzhi	2008	0	36.8229	14	235.61	39217	26523.9	95.24	424	7.10384
Changzhi	2009	0	40.844	14.38	237.21	10967	28775.3	95.46	470	7.76882
Changzhi	2010	0.330901	47.1062	14.46	238.59	13892	33413.3	95.63	473	7.73746
Changzhi	2011	0.330825	73.2572	14.97	240.57	20716	39294.6	95.98	513	7.39678
Changzhi	2012	0.378455	62.0528	14.6	241.85	27929	44981.5	95.98	557	7.34463
Changzhi	2013	0.378455	62.0938	15.5	243.66	31262	44601.9	95.75	381	7.40031
Changzhi	2014	0.378455	50.1565	15.3653	244.08	34402	48061.2	95.63	658	7.63312
Changzhi	2015	0.378455	47.7564	14.5276	242.52	45118	49468	95.13	736	7.48424
Changzhi	2016	0.378455	41.6877	14.6121	243.955	47502	51070	95.17	762	7.68149
Changzhi	2017	0.378455	37.6706	14.4915	243.235	38470	57750	99.08	790	7.45759
Changzhi	2018	0.378455	34.8023	14.2325	243.955	39600	61575	96.11	804	7.74755
Jincheng	2002	0	42.9436	9.94	223	1834	10322.9	94.06	407	7.78425
Jincheng	2003	0	37.2438	11.1	223.21	859	11736.7	94.06	407	7.54032
Jincheng	2004	0	30.6136	11.73	223.6	748	14471.8	94.2	253	7.65342
Jincheng	2005	0	39.6769	12.02	223.25	962	18739.2	95.33	282	7.35651
Jincheng	2006	0	43.6722	12.69	235.06	5312	21270.6	95.57	274	7.28002
Jincheng	2007	0	38.6847	12.08	235.99	32282	26401.5	95.19	280	7.64377
Jincheng	2008	0	37.5743	12.25	235.21	30498	30996.2	95.74	283	7.31643
Jincheng	2009	0	39.1156	12.86	229.74	19433	34197.1	95.85	379	7.788
Jincheng	2010	0.163826	44.2519	13.06	229.42	13093	40031.7	95.8	379	7.5667
Jincheng	2011	0.163826	61.5443	14.32	230.75	21799	48705.5	95.66	500	7.67181
Jincheng	2012	0.301647	57.4697	14.3	231.55	25775	54470.5	95.78	529	7.39895
Jincheng	2013	0.301724	56.8832	18.6	232.69	28400	54881.8	95.8	549	7.24923
Jincheng	2014	0.301801	49.0029	18.5013	232.28	28429	55749.8	95.78	572	7.50365
Jincheng	2015	0.301801	43.1229	18.235	232.36	25675	54721	95.27	577	7.48064
Jincheng	2016	0.301801	36.2446	16.9475	233.422	20012	55453	95.25	584	7.76464
Jincheng	2017	0.301801	33.7477	17.0944	234.483	20048	62656	99.74	604	7.4312
Jincheng	2018	0.301724	33.5322	16.1907	234.483	28442	67052	96.36	616	7.70891
Shuozhou	2002	0	31.5454	6.84	133	800	7955.62	85.87	235	8.23029
Shuozhou	2003	0	31.0059	7.36	133.63	324	9558.86	85.45	274	7.45389
Shuozhou	2004	0	23.5882	6.48	135.34	88	11603.6	87.17	319	7.52128
Shuozhou	2005	0	28.5831	6.62	137.14	7243	14770.5	89.81	319	7.21467
Shuozhou	2006	0	32.4505	6.45	140.12	5406	18453.8	90.97	354	7.28011
Shuozhou	2007	0	24.7433	6.91	138.17	4031	23457.2	91.23	414	6.97658
Shuozhou	2008	0	21.048	7.42	140.22	6069	27043.7	93.4	438	7.15646
Shuozhou	2009	0	28.5674	9.43	142.21	5088	27931.9	94.74	487	7.83302
Shuozhou	2010	0.423082	34.6207	7.03	143.75	13892	32532.9	93.95	487	7.39075
Shuozhou	2011	0.42242	49.1007	11.23	161.66	11588	38683.3	94.69	624	7.24522
Shuozhou	2012	0.425456	30.9554	11.3	162.54	13400	44783	94.94	645	7.55268
Shuozhou	2013	0.425456	32.5217	11.5	163.41	15420	47172.4	93.99	525	7.02363
Shuozhou	2014	0.425522	28.0767	11.3923	164.32	15420	55755.2	93.88	530	7.80485
Shuozhou	2015	0.425522	25.5796	11.171	152.47	7234	52012	93.84	675	7.51754
Shuozhou	2016	0.425522	27.51	10.6113	153.412	9833	51377	93.87	785	7.54797
Shuozhou	2017	0.425522	26.0709	10.6013	154.353	2356	59831	96.61	785	7.65584
Shuozhou	2018	0.426048	24.497	10.3303	153.412	2531	66523	94.57	785	7.97337
Changchun	2002	0	23.4753	72.05	346	62666	12868.7	87.23	1659	7.01553
Changchun	2003	0	35.2328	70.43	349.15	75101	13870.3	88.24	2180	7.63346
Changchun	2004	0	25.543	70.3	351.95	90196	15717.2	88.95	2231	7.49682
Changchun	2005	0	24.8953	120.99	355.6	117060	12922.1	89.28	3094	7.67118
Changchun	2006	0	33.9522	69.54	359.37	140734	19954.2	90.7	3086	7.1499
Changchun	2007	0	25.9099	70.79	362.62	168787	24189	90.43	3385	7.26353
Changchun	2008	0	35.9031	72.38	365.23	203556	26968.1	91.5	3996	6.91027
Changchun	2009	0	32.4595	74.5	367.16	63501	30448.4	92.14	4497	7.44365
Changchun	2010	0	39.2584	77.53	368.32	69879	35721.1	92.41	5474	7.32984
Changchun	2011	0	48.9665	79.73	369.72	77352	41471.2	92.75	5913	6.90902
Changchun	2012	0	36.0348	84.7	367.36	368236	46673	92.89	6457	7.23117
Changchun	2013	0	40.5849	109.2	365.3	443995	52352.1	93.36	6760	7.06469
Changchun	2014	0	55.4705	108.64	366.39	500293	56977	93.79	7113	7.63603
Changchun	2015	0	52.4326	113.423	366.13	520520	62519	93.79	7655	7.41758
Changchun	2016	0	36.0128	113.036	365.64	649792	68434	94.6	7713	7.54006
Changchun	2017	0	41.4057	112.244	363.698	767940	73469	98.67	7168	7.61642
Changchun	2018	0	29.5903	106.868	364.669	27340	80425	95.79	7478	7.79819
Jilin	2002	0	22.7683	27.91	159	11682	9303.43	84.99	1076	7.31308
Jilin	2003	0	29.966	25.96	159.14	6020	10611.2	85.9	1183	7.6872
Jilin	2004	0	19.4074	23.15	158.21	6641	12692.3	85.9	1183	7.61385
Jilin	2005	0	20.0118	21.53	158.35	7071	14901.6	84.03	1199	7.88536
Jilin	2006	0	26.0322	21.37	158.72	25182	17209.1	84.95	1200	7.35942
Jilin	2007	0	29.4783	20.26	159.54	28859	23040.2	86.55	1265	7.33284
Jilin	2008	0	26.7965	20.08	161.61	32118	27118.5	87.2	1275	7.4653
Jilin	2009	0	30.9332	19.89	161.25	37200	29299.2	88.63	1290	7.81406
Jilin	2010	0	28.9591	20.35	160.01	43756	30991.9	89.2	1295	7.90451
Jilin	2011	0.528107	34.1302	24.96	159.74	61309	35091.7	90.02	1300	7.49832
Jilin	2012	0.56216	25.5542	25.1	158.81	70738	40445.9	90.01	1318	7.38684
Jilin	2013	0.561961	30.9512	29.2	157.73	81491	42082.7	90.36	1344	7.24904
Jilin	2014	0.562226	37.8768	28.4	154.32	93602	45365.4	89.6	2077	7.91193
Jilin	2015	0.562226	36.7709	26.3917	153.73	104830	49234	89.45	1595	7.45095
Jilin	2016	0.562226	27.0952	25.9872	152.286	115403	53392	90.2	1642	7.78291
Jilin	2017	0.562226	33.1281	25.1529	149.76	135914	59923	96.5	1652	7.82171
Jilin	2018	0.5579	22.0057	23.1607	149.399	915	66592	93.34	1657	7.9982
Siping	2002	0	24.0428	8.75	232	5981	7240.48	57.98	244	7.19991
Siping	2003	0	38.5994	8.36	232.01	288	7893.59	59.38	249	7.74424
Siping	2004	0	27.0909	8.08	232.72	298	8795.52	59.45	251	7.70546
Siping	2005	0	24.5305	8.16	235.72	1799	10140.6	63.24	292	7.84063
Siping	2006	0	35.9064	7.54	235.29	4844	9577.18	63.48	302	7.17154
Siping	2007	0	27.1885	7.69	237.89	5189	15491.8	65.91	339	7.36186
Siping	2008	0	40.4135	7.93	239.74	5465	18231.3	67.5	314	7.209
Siping	2009	0	33.404	8.82	240.85	5920	19967	72.58	314	7.75976
Siping	2010	0	35.678	9.32	241.87	6700	22377.3	72.87	354	7.5252
Siping	2011	0.197134	42.3218	9.52	242.29	17007	28016.5	73.85	521	7.00757
Siping	2012	0.192926	31.0675	9.2	238.86	8049	32054.9	74.72	547	7.4657
Siping	2013	0.192991	36.0282	7.9	233.24	26700	34888.2	75.73	547	7.02772
Siping	2014	0.193122	50.5619	7.68	233.03	30407	37870.3	75.88	1818	7.938
Siping	2015	0.193122	47.7386	7.6319	226.67	26000	45948	74.27	678	7.55205
Siping	2016	0.193122	33.9151	8.2639	225.282	28516	50676	74.72	698	7.7322
Siping	2017	0.193122	34.7043	7.822	222.5	9600	56235	97.13	701	7.65093
Siping	2018	0.191217	25.7006	6.4579	221.805	1417	61008	78.34	701	7.95756
Liaoyuan	2002	0	26.9166	7.49	242	604	7617.28	75.19	262	7.31051
Liaoyuan	2003	0	36.6144	7.28	241.68	450	8599.91	76.41	279	7.76094
Liaoyuan	2004	0	25.2696	7.29	241.25	666	9769.34	78.98	296	7.66853
Liaoyuan	2005	0	24.5386	6.34	240.07	709	12376.7	82	389	7.99183
Liaoyuan	2006	0	38.4374	6.45	239.77	1217	15078.1	83.7	476	7.2664
Liaoyuan	2007	0	28.1694	6.07	240.12	4754	17271	85.22	477	7.32791
Liaoyuan	2008	0	40.865	6.04	239.99	10050	18789	87.66	481	7.17859
Liaoyuan	2009	0	38.1995	5.91	240.86	10812	22012.9	89.5	490	7.83589
Liaoyuan	2010	0.400298	35.0026	5.82	240.76	20100	23976.8	89.57	646	7.80006
Liaoyuan	2011	0.400749	39.4609	6.09	238.4	15848	27805.7	90.26	648	7.46009
Liaoyuan	2012	0.751236	28.4878	6.1	237.35	13210	32359.6	91.11	501	7.37311
Liaoyuan	2013	0.750555	32.9858	9.6	237.2	25000	36538.4	91.69	525	7.30232
Liaoyuan	2014	0.750493	45.9653	9.6108	236.96	26334	39476	91.44	525	7.93414
Liaoyuan	2015	0.750493	43.2556	9.3573	235.41	29500	43872	91.62	531	7.55709
Liaoyuan	2016	0.750493	32.4326	9.3724	233.463	32455	46910	92.28	538	7.74757
Liaoyuan	2017	0.750493	34.3693	9.8287	229.572	36696	50474	99.52	440	7.87299
Liaoyuan	2018	0.751112	26.4252	5.9963	227.626	207	57948	94.2	441	7.95529
Tonghua	2002	0	20.74	7.74	149	960	8676.62	79.83	167	7.2637
Tonghua	2003	0	26.5272	9.09	148.88	1150	9763.79	80.87	219	7.63119
Tonghua	2004	0	19.1512	9	148.99	1138	10773.4	81.57	219	7.60282
Tonghua	2005	0	17.7987	7.9	148.94	1900	12184.6	82.33	221	8.03788
Tonghua	2006	0	28.3161	8.14	149.31	3354	13686.6	85.73	223	7.24188
Tonghua	2007	0	27.8714	7.95	149.33	3338	17334.8	85.95	214	7.28546
Tonghua	2008	0	28.3405	7.83	149.85	8680	18626.4	88.43	231	7.3489
Tonghua	2009	0	31.7648	7.77	149.27	13978	21588.5	89.18	245	7.98397
Tonghua	2010	0.355048	24.0588	7.76	144.87	17950	24057.7	89.62	259	7.83605
Tonghua	2011	0.355185	27.1018	8.03	144.79	25151	28397.3	89.91	297	7.88447
Tonghua	2012	0.496046	22.6077	8.5	143.89	29287	31764.3	90.11	395	7.41885
Tonghua	2013	0.495659	25.5503	16.3	142.43	34006	36080.2	90.61	400	7.57924
Tonghua	2014	0.495466	32.8076	15.2196	142.32	8113	39354	91.24	845	7.9902
Tonghua	2015	0.495595	33.4989	15.0246	141.56	43085	44405	90.77	414	7.75668
Tonghua	2016	0.495595	24.9283	14.604	140.917	46939	47506	91.09	416	7.86125
Tonghua	2017	0.495595	29.2237	7.4487	138.996	51216	52054	98.42	417	7.92015
Tonghua	2018	0.496819	20.9629	6.6796	138.355	8850	58342	91.47	426	7.83255
Baishan	2002	0	16.6083	7.22	76	403	7839.85	80.65	141	7.54153
Baishan	2003	0	18.8868	6.49	76.05	585	8414.93	79.79	142	7.77472
Baishan	2004	0	13.5569	6.79	74.73	817	9269.33	78.96	149	7.82508
Baishan	2005	0	14.4925	5.8	74.52	1235	10496.1	83.82	192	8.11112
Baishan	2006	0	19.9654	5.27	74.34	2404	12716.1	85.53	253	7.58219
Baishan	2007	0	24.2796	7.91	74.3	7263	17249.5	86.08	272	7.49222
Baishan	2008	0	15.4897	8.15	74.17	9386	20457.2	88.2	335	7.65269
Baishan	2009	0	27.1807	9.67	74.19	6110	21953.8	89.18	352	8.13744
Baishan	2010	0	16.3706	10.36	73.61	13477	26416.9	89.83	349	7.99373
Baishan	2011	0.689091	17.0425	11.84	73.5	15358	29987	90.88	360	8.0761
[truncated: 1,860 more rows]
